# Supplementary material for: Transcriptomic Profiling of Populus Roots Challenged with Fusarium Reveals Differential Responsive Patterns of Invertase and Invertase Inhibitor-Like Families within Carbohydrate Metabolism
Source: J Fungi (Basel). 2021 Jan 27;7(2):89. doi: 10.3390/jof7020089 (PMC7911864; doi:10.3390/jof7020089)
Supplement: Supplementary file 1 [file jof-07-00089-s001.zip]

Archive with 3 entries (3 files):
- Supplementary Figure 1 and Table 1, 2 20201231.docx
- Supplementary Table 3 20201231.xlsx
- Supplementary Table 4 List of primers used for analyses of qRT-PCR 20201231.docx
