# Supplementary material for: Transcriptomic Profiling of Populus Roots Challenged with Fusarium Reveals Differential Responsive Patterns of Invertase and Invertase Inhibitor-Like Families within Carbohydrate Metabolism
Source: J Fungi (Basel). 2021 Jan 27;7(2):89. doi: 10.3390/jof7020089 (PMC7911864; doi:10.3390/jof7020089)
Supplement: Supplementary file 1 [file jof-07-00089-s001.zip › Supplementary Table 3 20201231.xlsx]

## Sheet: enrichment-kegg-FS72hpi-vs-FS48
id	term	ListHits	ListTotal	PopHits	PopTotal	pval	padj	Enrichment_score	Gene
path:peu00940	Phenylpropanoid biosynthesis	43	269	315	7465	2.94e-15	2.32e-13	3.78822	Potri.001G015100; Potri.001G046400; Potri.001G222800; Potri.001G223600; Potri.001G223700; Potri.001G223800; Potri.001G223900; Potri.001G224000; Potri.001G307200; Potri.001G409900; Potri.001G458700; Potri.001G462700; Potri.001G462800; Potri.002G219600; Potri.003G215000; Potri.004G110200; Potri.004G134800; Potri.004G144600; Potri.005G108900; Potri.006G107000; Potri.006G128900; Potri.007G122200; Pot…
path:peu00040	Pentose and glucuronate interconversions	30	269	166	7465	1.8e-14	7.1e-13	5.01523	Potri.001G162400; Potri.001G162500; Potri.001G162600; Potri.001G339500; Potri.001G463000; Potri.002G145500; Potri.002G238800; Potri.003G001900; Potri.003G002100; Potri.003G002600; Potri.003G002800; Potri.005G005500; Potri.006G135100; Potri.006G256600; Potri.006G256700; Potri.007G144100; Potri.007G144200; Potri.007G144400; Potri.008G011100; Potri.008G094300; Potri.009G060400; Potri.012G091300; Pot…
path:peu00460	Cyanoamino acid metabolism	13	269	78	7465	5.74e-07	1.51e-05	4.62515	Potri.001G015100; Potri.001G222800; Potri.001G223600; Potri.001G223700; Potri.001G223800; Potri.001G223900; Potri.001G224000; Potri.001G409900; Potri.002G219600; Potri.004G110200; Potri.008G094200; Potri.010G254700; Potri.012G049300
path:peu00500	Starch and sucrose metabolism	22	269	222	7465	4.38e-06	8.65e-05	2.75009	Potri.001G015100; Potri.001G097900; Potri.001G222800; Potri.001G223600; Potri.001G223700; Potri.001G223800; Potri.001G223900; Potri.001G224000; Potri.001G351900; Potri.001G409900; Potri.002G219600; Potri.003G085500; Potri.004G110200; Potri.007G071200; Potri.008G094200; Potri.009G123900; Potri.010G109500; Potri.012G049300; Potri.015G127900; Potri.017G001700; Potri.017G130200; Potri.T101100
path:peu00906	Carotenoid biosynthesis	10	269	64	7465	1.48e-05	0.000233076	4.33608	Potri.001G100200; Potri.001G303800; Potri.001G393800; Potri.004G074000; Potri.004G235400; Potri.005G069100; Potri.005G205800; Potri.009G152200; Potri.011G112400; Potri.017G145700
path:peu00905	Brassinosteroid biosynthesis	6	269	34	7465	0.000170113	0.00223983	4.89722	Potri.001G167800; Potri.003G066400; Potri.003G066600; Potri.003G066800; Potri.006G141400; Potri.018G051300
path:peu04075	Plant hormone signal transduction	26	269	391	7465	0.000817135	0.00922196	1.84533	Potri.001G027000; Potri.001G092100; Potri.001G166200; Potri.001G177500; Potri.001G298300; Potri.001G410400; Potri.002G039100; Potri.003G056900; Potri.003G068900; Potri.005G223200; Potri.005G237000; Potri.006G066600; Potri.006G071200; Potri.006G278100; Potri.007G050300; Potri.009G037300; Potri.009G083000; Potri.009G092900; Potri.009G127500; Potri.012G002700; Potri.013G045200; Potri.013G151100; Pot…
path:peu00909	Sesquiterpenoid and triterpenoid biosynthesis	5	269	38	7465	0.00216377	0.0213673	3.65144	Potri.001G049100; Potri.001G049200; Potri.005G095500; Potri.014G001300; Potri.019G079200
path:peu00998	Biosynthesis of various secondary metabolites - part 2	1	269	3	7465	0.00378899	0.029933	9.25031	Potri.001G133300
path:peu00943	Isoflavonoid biosynthesis	1	269	3	7465	0.00378899	0.029933	9.25031	Potri.013G027000
path:peu00601	Glycosphingolipid biosynthesis - lacto and neolacto series	1	269	5	7465	0.0120373	0.0864495	5.55019	Potri.011G047700
		158
path:peu04141	Protein processing in endoplasmic reticulum	18	269	323	7465	0.023832	0.156894	1.54649	Potri.001G042600; Potri.001G042700; Potri.001G215100; Potri.001G238700; Potri.004G004400; Potri.004G073600; Potri.004G187200; Potri.004G187400; Potri.006G223900; Potri.008G062300; Potri.009G049900; Potri.009G147900; Potri.009G148000; Potri.010G175200; Potri.010G211200; Potri.013G089200; Potri.017G146600; Potri.018G118200
path:peu00902	Monoterpenoid biosynthesis	2	269	19	7465	0.0292449	0.177466	2.92115	Potri.001G268600; Potri.006G199100
path:peu00052	Galactose metabolism	6	269	87	7465	0.0368652	0.177466	1.91386	Potri.005G006800; Potri.010G109500; Potri.012G045900; Potri.013G005800; Potri.014G116800; Potri.014G118400
path:peu00511	Other glycan degradation	3	269	36	7465	0.0393156	0.177466	2.31258	Potri.001G298900; Potri.012G131400; Potri.015G133500
path:peu00650	Butanoate metabolism	3	269	36	7465	0.0393156	0.177466	2.31258	Potri.003G120300; Potri.010G100500; Potri.014G197900
path:peu00072	Synthesis and degradation of ketone bodies	1	269	9	7465	0.0393972	0.177466	3.08344	Potri.003G120300
path:peu04016	MAPK signaling pathway - plant	13	269	232	7465	0.0404352	0.177466	1.55501	Potri.001G092100; Potri.001G099000; Potri.002G039100; Potri.003G132300; Potri.005G189300; Potri.005G223200; Potri.009G037300; Potri.009G083000; Potri.009G142100; Potri.012G002700; Potri.013G045200; Potri.015G018800; Potri.T137100
path:peu00910	Nitrogen metabolism	4	269	54	7465	0.0440712	0.183243	2.05562	Potri.006G047500; Potri.008G189800; Potri.009G010200; Potri.016G079600
path:peu00480	Glutathione metabolism	9	269	158	7465	0.0588916	0.227373	1.58075	Potri.001G437400; Potri.004G080700; Potri.010G032800; Potri.010G035500; Potri.011G140400; Potri.011G140700; Potri.012G050200; Potri.014G132200; Potri.017G138800
path:peu00520	Amino sugar and nucleotide sugar metabolism	11	269	203	7465	0.0626187	0.227373	1.50374	Potri.001G206800; Potri.002G242000; Potri.005G116200; Potri.008G094300; Potri.009G142100; Potri.010G109500; Potri.015G024000; Potri.015G099300; Potri.017G001700; Potri.019G093800; Potri.019G094000
path:peu00565	Ether lipid metabolism	3	269	42	7465	0.063319	0.227373	1.98221	Potri.001G275500; Potri.003G037700; Potri.013G012300
path:peu00960	Tropane, piperidine and pyridine alkaloid biosynthesis	3	269	46	7465	0.0827458	0.284214	1.80984	Potri.010G088900; Potri.010G089000; Potri.013G026000
path:peu00270	Cysteine and methionine metabolism	9	269	174	7465	0.0973257	0.320364	1.43539	Potri.002G113900; Potri.003G111200; Potri.003G132300; Potri.004G134000; Potri.005G182700; Potri.007G007800; Potri.008G009500; Potri.008G157400; Potri.011G020900
path:peu00904	Diterpenoid biosynthesis	2	269	35	7465	0.130525	0.412422	1.58577	Potri.008G101600; Potri.011G095600
path:peu00603	Glycosphingolipid biosynthesis - globo and isoglobo series	1	269	18	7465	0.135734	0.412422	1.54172	Potri.011G047700
path:peu00950	Isoquinoline alkaloid biosynthesis	3	269	56	7465	0.142099	0.41577	1.48666	Potri.001G387900; Potri.010G088900; Potri.010G089000
path:peu00430	Taurine and hypotaurine metabolism	1	269	20	7465	0.161012	0.442666	1.38755	Potri.010G100500
path:peu03410	Base excision repair	3	269	59	7465	0.162498	0.442666	1.41106	Potri.001G044400; Potri.003G156500; Potri.010G137300
path:peu00051	Fructose and mannose metabolism	4	269	86	7465	0.197771	0.520798	1.29074	Potri.004G162400; Potri.005G116200; Potri.011G165000; Potri.016G138600
path:peu00945	Stilbenoid, diarylheptanoid and gingerol biosynthesis	3	269	66	7465	0.213717	0.528089	1.26141	Potri.017G011600; Potri.018G146100; Potri.019G093000
path:peu00360	Phenylalanine metabolism	3	269	67	7465	0.221378	0.528089	1.24258	Potri.004G171300; Potri.010G088900; Potri.010G089000
path:peu00196	Photosynthesis - antenna proteins	1	269	25	7465	0.227034	0.528089	1.11004	Potri.011G126700
path:peu00710	Carbon fixation in photosynthetic organisms	5	269	115	7465	0.234044	0.528089	1.20656	Potri.002G214100; Potri.004G162400; Potri.006G236500; Potri.010G027800; Potri.011G165000
path:peu00941	Flavonoid biosynthesis	4	269	92	7465	0.237011	0.528089	1.20656	Potri.004G139700; Potri.013G027000; Potri.017G011600; Potri.018G146100
path:peu00350	Tyrosine metabolism	4	269	94	7465	0.250552	0.528089	1.18089	Potri.001G387900; Potri.010G088900; Potri.010G089000; Potri.011G152900
path:peu00591	Linoleic acid metabolism	1	269	27	7465	0.254018	0.528089	1.02781	Potri.009G022400
path:peu00670	One carbon pool by folate	1	269	27	7465	0.254018	0.528089	1.02781	Potri.010G254700
path:peu00260	Glycine, serine and threonine metabolism	4	269	96	7465	0.264284	0.529843	1.15629	Potri.008G009500; Potri.010G088900; Potri.010G089000; Potri.010G254700
path:peu00410	beta-Alanine metabolism	3	269	74	7465	0.276756	0.529843	1.12504	Potri.010G088900; Potri.010G089000; Potri.010G100500
path:peu00740	Riboflavin metabolism	1	269	29	7465	0.281067	0.529843	0.956929	Potri.012G042200
path:peu04144	Endocytosis	10	269	248	7465	0.281949	0.529843	1.11899	Potri.001G042600; Potri.001G042700; Potri.001G181300; Potri.001G301200; Potri.003G037700; Potri.004G038600; Potri.004G100900; Potri.008G055600; Potri.010G067100; Potri.013G012300
path:peu00100	Steroid biosynthesis	2	269	52	7465	0.288396	0.529843	1.06734	Potri.001G263700; Potri.014G159700
path:peu00908	Zeatin biosynthesis	3	269	77	7465	0.301173	0.540742	1.08121	Potri.002G030500; Potri.005G073800; Potri.016G021500
path:peu00195	Photosynthesis	3	269	81	7465	0.334077	0.573741	1.02781	Potri.001G470700; Potri.002G239700; Potri.011G142200
path:peu00030	Pentose phosphate pathway	3	269	81	7465	0.334077	0.573741	1.02781	Potri.004G162400; Potri.010G109500; Potri.011G165000
path:peu00010	Glycolysis / Gluconeogenesis	7	269	184	7465	0.344601	0.579222	1.05574	Potri.003G111200; Potri.004G162400; Potri.010G109500; Potri.011G152900; Potri.011G165000; Potri.012G045900; Potri.017G151900
path:peu00760	Nicotinate and nicotinamide metabolism	1	269	37	7465	0.387326	0.625207	0.750025	Potri.002G185300
path:peu00053	Ascorbate and aldarate metabolism	2	269	62	7465	0.387787	0.625207	0.895191	Potri.001G219300; Potri.008G094300
path:peu00564	Glycerophospholipid metabolism	5	269	147	7465	0.437422	0.691126	0.943909	Potri.001G173700; Potri.001G275500; Potri.003G037700; Potri.003G060300; Potri.013G012300
path:peu04626	Plant-pathogen interaction	14	269	394	7465	0.451341	0.699136	0.986074	Potri.001G099000; Potri.002G077300; Potri.003G099200; Potri.004G073600; Potri.005G035700; Potri.005G259900; Potri.006G112500; Potri.009G083000; Potri.015G033900; Potri.015G133700; Potri.017G089800; Potri.017G146600; Potri.019G020600; Potri.T025300
path:peu00620	Pyruvate metabolism	4	269	127	7465	0.485214	0.737152	0.874045	Potri.002G214100; Potri.003G111200; Potri.006G236500; Potri.010G027800
path:peu03020	RNA polymerase	1	269	46	7465	0.497905	0.742161	0.603281	Potri.005G126700
path:peu00062	Fatty acid elongation	1	269	51	7465	0.553627	0.809935	0.544136	Potri.015G133700
path:peu00592	alpha-Linolenic acid metabolism	2	269	85	7465	0.596362	0.851742	0.652963	Potri.009G022400; Potri.018G065600
path:peu00900	Terpenoid backbone biosynthesis	2	269	86	7465	0.604348	0.851742	0.64537	Potri.003G120300; Potri.011G145000
path:peu04130	SNARE interactions in vesicular transport	1	269	57	7465	0.614548	0.851742	0.486858	Potri.007G123000
path:peu03022	Basal transcription factors	1	269	61	7465	0.651515	0.863081	0.454933	Potri.010G219800
path:peu02010	ABC transporters	1	269	62	7465	0.660306	0.863081	0.447596	Potri.001G354900
path:peu00630	Glyoxylate and dicarboxylate metabolism	3	269	126	7465	0.671344	0.863081	0.660736	Potri.003G069300; Potri.010G254700; Potri.014G197900
path:peu00640	Propanoate metabolism	1	269	64	7465	0.677355	0.863081	0.433608	Potri.003G111200
path:peu04712	Circadian rhythm - plant	1	269	64	7465	0.677355	0.863081	0.433608	Potri.014G111400
path:peu00130	Ubiquinone and other terpenoid-quinone biosynthesis	1	269	70	7465	0.724351	0.896601	0.396442	Potri.018G146100
path:peu04146	Peroxisome	3	269	139	7465	0.743982	0.896601	0.598941	Potri.003G069300; Potri.010G068900; Potri.011G022400
path:peu00380	Tryptophan metabolism	1	269	73	7465	0.745608	0.896601	0.38015	Potri.004G171300
path:peu00250	Alanine, aspartate and glutamate metabolism	1	269	74	7465	0.752376	0.896601	0.375013	Potri.010G100500
path:peu00280	Valine, leucine and isoleucine degradation	1	269	77	7465	0.771758	0.896601	0.360402	Potri.003G120300
path:peu00071	Fatty acid degradation	1	269	77	7465	0.771758	0.896601	0.360402	Potri.011G152900
path:peu00330	Arginine and proline metabolism	1	269	83	7465	0.806592	0.92349	0.334349	Potri.004G171300
path:peu03030	DNA replication	1	269	87	7465	0.827117	0.924641	0.318976	Potri.014G121000
path:peu03018	RNA degradation	3	269	159	7465	0.831006	0.924641	0.523602	Potri.004G200400; Potri.019G023600; Potri.019G038700
path:peu00240	Pyrimidine metabolism	1	269	93	7465	0.85425	0.937302	0.298397	Potri.019G031200
path:peu00562	Inositol phosphate metabolism	1	269	102	7465	0.887738	0.951836	0.272068	Potri.001G275500
path:peu00230	Purine metabolism	2	269	142	7465	0.891593	0.951836	0.390858	Potri.010G109500; Potri.019G031200
path:peu00561	Glycerolipid metabolism	1	269	111	7465	0.913989	0.962736	0.250008	Potri.002G204200
path:peu04145	Phagosome	1	269	125	7465	0.943683	0.980934	0.222007	Potri.001G104600
path:peu03040	Spliceosome	2	269	302	7465	0.999007	0.999998	0.183781	Potri.001G042600; Potri.001G042700
path:peu03013	RNA transport	1	269	261	7465	0.999353	0.999998	0.106325	Potri.010G219100
path:peu03010	Ribosome	1	269	426	7465	0.999998	0.999998	0.065143	Potri.015G037100

## Sheet: enrichment-go-FS72hpi-vs-FS48hp
id	term	category	ListHits	ListTotal	PopHits	PopTotal	pval	padj	Enrichment_score	Gene
GO:0006090	pyruvate metabolic process	biological_process	1	923	1	19951	0	0	21.6154	Potri.010G027800
GO:0005618	cell wall	cellular_component	33	923	132	19951	1.20126e-16	1.44151e-14	5.40385	Potri.003G159700; Potri.014G127000; Potri.016G017700; Potri.018G084300; Potri.001G162600; Potri.012G014500; Potri.006G256700; Potri.004G156300; Potri.011G077300; Potri.T112300; Potri.006G122900; Potri.003G076900; Potri.006G135100; Potri.T151500; Potri.016G098600; Potri.003G002100; Potri.T148200; Potri.006G071200; Potri.002G145500; Potri.019G125000; Potri.001G162500; Potri.014G067100; Potri.006G25…
GO:0055114	oxidation-reduction process	biological_process	148	923	1678	19951	3.33266e-15	2.66613e-13	1.90648	Potri.005G143800; Potri.018G146100; Potri.005G065400; Potri.004G139700; Potri.001G100200; Potri.002G013700; Potri.013G083600; Potri.008G009500; Potri.008G029700; Potri.017G135800; Potri.001G462800; Potri.004G074000; Potri.001G268600; Potri.011G130800; Potri.006G096900; Potri.016G106100; Potri.004G017700; Potri.007G038300; Potri.009G156800; Potri.004G134800; Potri.015G132800; Potri.001G012700; Pot…
GO:0016491	oxidoreductase activity	molecular_function	83	923	769	19951	1.7669e-13	1.06014e-11	2.333	Potri.005G065400; Potri.004G139700; Potri.001G100200; Potri.002G013700; Potri.008G029700; Potri.017G135800; Potri.001G462800; Potri.004G074000; Potri.001G268600; Potri.006G096900; Potri.016G106100; Potri.007G038300; Potri.009G156800; Potri.006G083900; Potri.001G176000; Potri.001G462500; Potri.001G387900; Potri.002G159500; Potri.005G182700; Potri.001G440700; Potri.011G159500; Potri.008G101600; Pot…
GO:0004857	enzyme inhibitor activity	molecular_function	25	923	114	19951	9.73083e-12	4.6708e-10	4.74022	Potri.015G128900; Potri.006G137800; Potri.010G063000; Potri.014G067500; Potri.014G127000; Potri.001G162600; Potri.012G014500; Potri.006G256700; Potri.001G109700; Potri.006G135100; Potri.T151500; Potri.T148200; Potri.002G145500; Potri.015G128500; Potri.001G162500; Potri.014G067100; Potri.006G256600; Potri.003G001900; Potri.012G126900; Potri.003G002800; Potri.015G127800; Potri.015G013700; Potri.014…
GO:0005507	copper ion binding	molecular_function	22	923	105	19951	3.60797e-10	1.44319e-08	4.52894	Potri.002G013700; Potri.006G096900; Potri.016G106100; Potri.007G038300; Potri.009G156800; Potri.005G200600; Potri.005G247700; Potri.015G040400; Potri.001G219300; Potri.007G038200; Potri.011G120200; Potri.010G193100; Potri.004G010100; Potri.015G040600; Potri.016G107900; Potri.007G023300; Potri.008G064000; Potri.011G071100; Potri.010G088900; Potri.009G156600; Potri.009G042500; Potri.006G087100
GO:0004553	hydrolase activity, hydrolyzing O-glycosyl compounds	molecular_function	42	923	348	19951	4.54062e-09	1.44881e-07	2.60875	Potri.015G024000; Potri.012G102400; Potri.001G255100; Potri.001G223600; Potri.001G224000; Potri.008G108100; Potri.002G242000; Potri.003G159700; Potri.016G057600; Potri.018G084300; Potri.001G409900; Potri.007G071200; Potri.007G099800; Potri.011G077300; Potri.016G138600; Potri.T112300; Potri.001G223800; Potri.006G122900; Potri.015G127900; Potri.001G227200; Potri.010G049800; Potri.016G098600; Potri.…
GO:0005975	carbohydrate metabolic process	biological_process	52	923	482	19951	4.82937e-09	1.44881e-07	2.33195	Potri.015G133500; Potri.012G131400; Potri.015G024000; Potri.012G102400; Potri.001G255100; Potri.012G045900; Potri.001G223600; Potri.001G224000; Potri.008G108100; Potri.002G242000; Potri.003G159700; Potri.016G057600; Potri.002G190600; Potri.014G115700; Potri.010G109500; Potri.018G084300; Potri.010G042100; Potri.001G409900; Potri.007G071200; Potri.007G099800; Potri.011G077300; Potri.016G138600; Pot…
GO:0004568	chitinase activity	molecular_function	8	923	22	19951	2.69404e-07	6.4657e-06	7.86014	Potri.014G111800; Potri.019G093700; Potri.013G125000; Potri.009G142100; Potri.019G094000; Potri.019G093800; Potri.010G141600; Potri.002G186500
GO:0006032	chitin catabolic process	biological_process	8	923	22	19951	2.69404e-07	6.4657e-06	7.86014	Potri.014G111800; Potri.019G093700; Potri.013G125000; Potri.009G142100; Potri.019G094000; Potri.019G093800; Potri.010G141600; Potri.002G186500
GO:0016998	cell wall macromolecule catabolic process	biological_process	8	923	23	19951	4.24432e-07	9.26034e-06	7.51839	Potri.014G111800; Potri.019G093700; Potri.013G125000; Potri.009G142100; Potri.019G094000; Potri.019G093800; Potri.010G141600; Potri.002G186500
GO:0006952	defense response	biological_process	14	923	70	19951	5.63913e-07	1.12783e-05	4.32308	Potri.011G025900; Potri.004G021100; Potri.008G213100; Potri.014G152800; Potri.004G051500; Potri.010G000600; Potri.004G050000; Potri.008G212100; Potri.017G051100; Potri.004G020000; Potri.011G026100; Potri.008G131100; Potri.016G046500; Potri.T111200
GO:0020037	heme binding	molecular_function	52	923	566	19951	9.132e-07	1.67259e-05	1.98587	Potri.005G143800; Potri.018G146100; Potri.013G083600; Potri.011G130800; Potri.004G017700; Potri.004G134800; Potri.015G132800; Potri.T163100; Potri.014G102700; Potri.007G132800; Potri.006G057900; Potri.003G007000; Potri.007G122300; Potri.002G026100; Potri.006G141400; Potri.016G137400; Potri.008G205200; Potri.008G184900; Potri.003G066400; Potri.018G051300; Potri.002G025400; Potri.006G107000; Potri.…
GO:0008061	chitin binding	molecular_function	7	923	19	19951	9.75675e-07	1.67259e-05	7.96356	Potri.019G093700; Potri.013G125000; Potri.009G142100; Potri.019G094000; Potri.019G093800; Potri.013G041700; Potri.013G041900
GO:0050660	flavin adenine dinucleotide binding	molecular_function	19	923	137	19951	5.04085e-06	8.06536e-05	2.99775	Potri.001G462800; Potri.001G462500; Potri.001G440700; Potri.011G159500; Potri.001G461800; Potri.011G160900; Potri.001G462700; Potri.006G128900; Potri.002G030500; Potri.001G461500; Potri.001G462400; Potri.001G461700; Potri.011G158700; Potri.011G159100; Potri.011G160000; Potri.011G163000; Potri.004G234900; Potri.011G155900; Potri.011G158400
GO:0006508	proteolysis	biological_process	45	923	495	19951	5.84804e-06	8.77206e-05	1.96503	Potri.019G073500; Potri.018G014800; Potri.019G064700; Potri.006G232600; Potri.011G146300; Potri.013G033200; Potri.002G151900; Potri.001G028200; Potri.001G002200; Potri.006G036000; Potri.019G073700; Potri.007G102100; Potri.005G256000; Potri.004G161400; Potri.008G041700; Potri.005G145300; Potri.011G050100; Potri.010G232300; Potri.001G158600; Potri.002G005700; Potri.004G207600; Potri.009G003100; Pot…
GO:0005506	iron ion binding	molecular_function	41	923	455	19951	1.73416e-05	0.000244823	1.94776	Potri.005G143800; Potri.018G146100; Potri.001G100200; Potri.004G074000; Potri.011G130800; Potri.004G017700; Potri.015G132800; Potri.014G102700; Potri.006G057900; Potri.003G007000; Potri.002G026100; Potri.006G141400; Potri.016G137400; Potri.017G145700; Potri.008G205200; Potri.008G184900; Potri.003G066400; Potri.018G051300; Potri.002G025400; Potri.019G057900; Potri.003G173500; Potri.009G064900; Pot…
GO:0016705	oxidoreductase activity, acting on paired donors, with incorporation or reduction of molecular oxygen	molecular_function	37	923	423	19951	7.69255e-05	0.00102567	1.89071	Potri.005G143800; Potri.018G146100; Potri.011G130800; Potri.004G017700; Potri.015G132800; Potri.014G102700; Potri.006G057900; Potri.003G007000; Potri.002G026100; Potri.006G141400; Potri.016G137400; Potri.008G205200; Potri.008G184900; Potri.003G066400; Potri.018G051300; Potri.002G025400; Potri.019G057900; Potri.003G173500; Potri.009G064900; Potri.001G270300; Potri.004G235400; Potri.003G066600; Pot…
GO:0004560	alpha-L-fucosidase activity	molecular_function	2	923	3	19951	9.87105e-05	0.00124687	14.4103	Potri.015G133500; Potri.012G131400
GO:0003993	acid phosphatase activity	molecular_function	4	923	12	19951	0.000126453	0.00151743	7.20513	Potri.006G110900; Potri.010G066500; Potri.016G139700; Potri.002G257700
GO:0004674	protein serine/threonine kinase activity	molecular_function	16	923	133	19951	0.000139183	0.00159066	2.60035	Potri.T021600; Potri.001G040000; Potri.011G128700; Potri.001G414200; Potri.009G154100; Potri.010G015400; Potri.009G154600; Potri.011G037600; Potri.001G412300; Potri.001G411100; Potri.010G020200; Potri.T132900; Potri.010G018600; Potri.T126600; Potri.T022600; Potri.T167400
GO:0004866	endopeptidase inhibitor activity	molecular_function	7	923	36	19951	0.000193853	0.00211476	4.20299	Potri.019G010900; Potri.019G122100; Potri.007G111700; Potri.019G088200; Potri.017G153500; Potri.007G111800; Potri.017G153400
GO:0015743	malate transport	biological_process	5	923	20	19951	0.000213778	0.00223072	5.40385	Potri.006G203100; Potri.003G145000; Potri.002G174600; Potri.009G017900; Potri.016G070000
GO:0031012	extracellular matrix	cellular_component	5	923	22	19951	0.000380114	0.0032673	4.91259	Potri.019G073500; Potri.013G033200; Potri.019G073700; Potri.015G103900; Potri.019G073800
GO:0004867	serine-type endopeptidase inhibitor activity	molecular_function	5	923	22	19951	0.000380114	0.0032673	4.91259	Potri.010G075600; Potri.006G088700; Potri.T083400; Potri.010G075400; Potri.011G110400
GO:0009790	embryo development	biological_process	2	923	4	19951	0.000381185	0.0032673	10.8077	Potri.016G046400; Potri.T111300
GO:0042742	defense response to bacterium	biological_process	2	923	4	19951	0.000381185	0.0032673	10.8077	Potri.013G041700; Potri.013G041900
GO:0050832	defense response to fungus	biological_process	2	923	4	19951	0.000381185	0.0032673	10.8077	Potri.013G041700; Potri.013G041900
GO:0009611	response to wounding	biological_process	5	923	23	19951	0.000494285	0.00400351	4.699	Potri.010G075600; Potri.006G088700; Potri.T083400; Potri.010G075400; Potri.011G110400
GO:0004190	aspartic-type endopeptidase activity	molecular_function	13	923	109	19951	0.000500439	0.00400351	2.57798	Potri.018G014800; Potri.019G064700; Potri.006G232600; Potri.001G028200; Potri.001G158600; Potri.019G064300; Potri.019G002100; Potri.010G201400; Potri.001G240600; Potri.018G014600; Potri.016G000600; Potri.008G115900; Potri.002G104600
GO:0004601	peroxidase activity	molecular_function	15	923	136	19951	0.000557019	0.00420354	2.38405	Potri.013G083600; Potri.004G134800; Potri.T163100; Potri.007G132800; Potri.007G122300; Potri.006G107000; Potri.013G154400; Potri.005G108900; Potri.T163000; Potri.007G122200; Potri.018G131600; Potri.001G458700; Potri.004G144600; Potri.T163200; Potri.011G062300
GO:0004252	serine-type endopeptidase activity	molecular_function	14	923	123	19951	0.000560472	0.00420354	2.46029	Potri.011G146300; Potri.002G151900; Potri.001G002200; Potri.007G102100; Potri.004G161400; Potri.005G145300; Potri.011G050100; Potri.011G050300; Potri.011G050000; Potri.014G026500; Potri.002G018600; Potri.014G074500; Potri.001G163600; Potri.011G050200
GO:0006629	lipid metabolic process	biological_process	18	923	180	19951	0.000699126	0.00508455	2.16154	Potri.014G033900; Potri.001G263200; Potri.001G012700; Potri.007G042200; Potri.T095800; Potri.014G027500; Potri.014G159700; Potri.009G051900; Potri.002G128300; Potri.T051100; Potri.009G057900; Potri.014G027700; Potri.T051600; Potri.002G128000; Potri.019G014900; Potri.011G064400; Potri.014G027400; Potri.T095900
GO:0003968	RNA-directed 5'-3' RNA polymerase activity	molecular_function	3	923	10	19951	0.000763846	0.00539185	6.48462	Potri.010G104900; Potri.010G105200; Potri.008G135800
GO:0030247	polysaccharide binding	molecular_function	13	923	114	19951	0.000788708	0.00540828	2.46491	Potri.001G040000; Potri.009G154100; Potri.004G193100; Potri.017G009400; Potri.009G154600; Potri.017G009100; Potri.004G192900; Potri.008G095900; Potri.T132900; Potri.004G192100; Potri.T126600; Potri.002G181100; Potri.010G158500
GO:0005215	transporter activity	molecular_function	20	923	212	19951	0.000867571	0.00578381	2.03919	Potri.007G091700; Potri.016G113300; Potri.010G068100; Potri.018G041400; Potri.001G310600; Potri.010G209900; Potri.003G050900; Potri.003G197400; Potri.015G090000; Potri.001G235300; Potri.002G225500; Potri.016G089500; Potri.006G098100; Potri.010G112900; Potri.002G099600; Potri.006G092000; Potri.017G083300; Potri.014G157500; Potri.006G128000; Potri.004G167000
GO:0006979	response to oxidative stress	biological_process	15	923	150	19951	0.00160309	0.0103984	2.16154	Potri.013G083600; Potri.004G134800; Potri.T163100; Potri.007G132800; Potri.007G122300; Potri.006G107000; Potri.013G154400; Potri.005G108900; Potri.T163000; Potri.007G122200; Potri.018G131600; Potri.001G458700; Potri.004G144600; Potri.T163200; Potri.011G062300
GO:0016757	transferase activity, transferring glycosyl groups	molecular_function	11	923	99	19951	0.0020405	0.0128874	2.40171	Potri.016G101200; Potri.011G132600; Potri.010G129400; Potri.001G416800; Potri.005G061600; Potri.014G116800; Potri.008G116900; Potri.013G005800; Potri.005G128000; Potri.005G006800; Potri.003G131400
GO:0015018	galactosylgalactosylxylosylprotein 3-beta-glucuronosyltransferase activity	molecular_function	2	923	7	19951	0.00300261	0.0184776	6.17582	Potri.016G086400; Potri.006G131000
GO:0005819	spindle	cellular_component	2	923	8	19951	0.00463958	0.0265119	5.40385	Potri.T059900; Potri.012G130300
GO:0032147	activation of protein kinase activity	biological_process	2	923	8	19951	0.00463958	0.0265119	5.40385	Potri.T059900; Potri.012G130300
GO:0060236	regulation of mitotic spindle organization	biological_process	2	923	8	19951	0.00463958	0.0265119	5.40385	Potri.T059900; Potri.012G130300
GO:0000176	nuclear exosome (RNase complex)	cellular_component	1	923	3	19951	0.00621684	0.0304498	7.20513	Potri.019G038700
GO:0005674	transcription factor TFIIF complex	cellular_component	1	923	3	19951	0.00621684	0.0304498	7.20513	Potri.010G219800
GO:0005666	RNA polymerase III complex	cellular_component	1	923	3	19951	0.00621684	0.0304498	7.20513	Potri.005G126700
GO:0006383	transcription by RNA polymerase III	biological_process	1	923	3	19951	0.00621684	0.0304498	7.20513	Potri.005G126700
GO:0010309	acireductone dioxygenase [iron(II)-requiring] activity	molecular_function	1	923	3	19951	0.00621684	0.0304498	7.20513	Potri.008G157400
GO:0006308	DNA catabolic process	biological_process	1	923	3	19951	0.00621684	0.0304498	7.20513	Potri.011G044500
GO:0004421	hydroxymethylglutaryl-CoA synthase activity	molecular_function	1	923	3	19951	0.00621684	0.0304498	7.20513	Potri.003G120300
GO:0004332	fructose-bisphosphate aldolase activity	molecular_function	2	923	9	19951	0.00672153	0.0322633	4.80342	Potri.011G165000; Potri.004G162400
			839
GO:0050662	coenzyme binding	molecular_function	8	923	80	19951	0.0114515	0.0516535	2.16154	Potri.002G147700; Potri.009G045700; Potri.014G019700; Potri.001G133300; Potri.002G120700; Potri.011G145000; Potri.009G118100; Potri.009G118300
GO:0006814	sodium ion transport	biological_process	1	923	4	19951	0.0120525	0.0516535	5.40385	Potri.001G310600
GO:0005345	purine nucleobase transmembrane transporter activity	molecular_function	1	923	4	19951	0.0120525	0.0516535	5.40385	Potri.015G090000
GO:0006863	purine nucleobase transport	biological_process	1	923	4	19951	0.0120525	0.0516535	5.40385	Potri.015G090000
GO:0004565	beta-galactosidase activity	molecular_function	1	923	4	19951	0.0120525	0.0516535	5.40385	Potri.005G069200
GO:0009415	response to water	biological_process	1	923	4	19951	0.0120525	0.0516535	5.40385	Potri.004G158500
GO:0008725	DNA-3-methyladenine glycosylase activity	molecular_function	2	923	11	19951	0.0123192	0.0518702	3.93007	Potri.010G137300; Potri.003G156500
GO:0003700	DNA-binding transcription factor activity	molecular_function	39	923	613	19951	0.0183712	0.0730278	1.3752	Potri.001G069300; Potri.002G114800; Potri.001G083700; Potri.005G223100; Potri.004G051800; Potri.003G161000; Potri.T137400; Potri.006G237700; Potri.010G093400; Potri.010G247200; Potri.014G013400; Potri.006G238600; Potri.014G050000; Potri.014G007100; Potri.002G039100; Potri.018G038100; Potri.002G142800; Potri.008G113400; Potri.006G138900; Potri.013G045200; Potri.014G058600; Potri.T043800; Potri.014…
GO:0071704	organic substance metabolic process	biological_process	1	923	5	19951	0.0194741	0.0730278	4.32308	Potri.010G109500
GO:0016310	phosphorylation	biological_process	1	923	5	19951	0.0194741	0.0730278	4.32308	Potri.010G027800
GO:0016772	transferase activity, transferring phosphorus-containing groups	molecular_function	1	923	5	19951	0.0194741	0.0730278	4.32308	Potri.010G027800
GO:0006366	transcription by RNA polymerase II	biological_process	1	923	5	19951	0.0194741	0.0730278	4.32308	Potri.010G219800
GO:0004061	arylformamidase activity	molecular_function	1	923	5	19951	0.0194741	0.0730278	4.32308	Potri.001G301700
GO:0019441	tryptophan catabolic process to kynurenine	biological_process	1	923	5	19951	0.0194741	0.0730278	4.32308	Potri.001G301700
			60
GO:0030001	metal ion transport	biological_process	12	923	149	19951	0.0209964	0.0775253	1.74084	Potri.003G110500; Potri.006G006600; Potri.017G123400; Potri.012G101400; Potri.006G079400; Potri.005G169700; Potri.002G092200; Potri.011G149500; Potri.014G132000; Potri.006G019500; Potri.005G167000; Potri.016G080400
GO:0000272	polysaccharide catabolic process	biological_process	2	923	14	19951	0.0245106	0.0877991	3.08791	Potri.003G085500; Potri.T101100
GO:0005886	plasma membrane	cellular_component	2	923	14	19951	0.0245106	0.0877991	3.08791	Potri.019G105700; Potri.005G167300
GO:0005216	ion channel activity	molecular_function	3	923	25	19951	0.0265191	0.0935968	2.59385	Potri.017G089800; Potri.012G043000; Potri.015G033900
GO:0016655	oxidoreductase activity, acting on NAD(P)H, quinone or similar compound as acceptor	molecular_function	1	923	6	19951	0.0283227	0.0944091	3.60256	Potri.010G110400
GO:0004420	hydroxymethylglutaryl-CoA reductase (NADPH) activity	molecular_function	1	923	6	19951	0.0283227	0.0944091	3.60256	Potri.011G145000
GO:0015936	coenzyme A metabolic process	biological_process	1	923	6	19951	0.0283227	0.0944091	3.60256	Potri.011G145000
GO:0042555	MCM complex	cellular_component	1	923	6	19951	0.0283227	0.0944091	3.60256	Potri.014G121000
GO:0000910	cytokinesis	biological_process	2	923	15	19951	0.029607	0.0954948	2.88205	Potri.001G055100; Potri.003G173300
GO:0004197	cysteine-type endopeptidase activity	molecular_function	2	923	15	19951	0.029607	0.0954948	2.88205	Potri.016G024500; Potri.017G053100
GO:0030246	carbohydrate binding	molecular_function	8	923	94	19951	0.0298421	0.0954948	1.83961	Potri.007G071200; Potri.007G099800; Potri.009G036100; Potri.005G232600; Potri.001G368300; Potri.011G044300; Potri.006G088400; Potri.006G088900
GO:0006355	regulation of transcription, DNA-templated	biological_process	68	923	1194	19951	0.0327823	0.103523	1.23103	Potri.001G069300; Potri.002G114800; Potri.009G009800; Potri.014G108000; Potri.001G083700; Potri.005G223100; Potri.004G051800; Potri.003G161000; Potri.T137400; Potri.004G004700; Potri.017G016700; Potri.006G237700; Potri.010G093400; Potri.010G247200; Potri.018G127800; Potri.014G013400; Potri.006G238600; Potri.014G050000; Potri.007G135300; Potri.014G007100; Potri.002G039100; Potri.018G038100; Potri.…
GO:0006811	ion transport	biological_process	3	923	27	19951	0.0342243	0.106673	2.40171	Potri.017G089800; Potri.012G043000; Potri.015G033900
GO:0006270	DNA replication initiation	biological_process	1	923	7	19951	0.0384508	0.11831	3.08791	Potri.014G121000
GO:0005576	extracellular region	cellular_component	1	923	8	19951	0.0497212	0.141007	2.70192	Potri.007G006800
GO:0008083	growth factor activity	molecular_function	1	923	8	19951	0.0497212	0.141007	2.70192	Potri.007G006800
GO:0008283	cell population proliferation	biological_process	1	923	8	19951	0.0497212	0.141007	2.70192	Potri.007G006800
GO:0006873	cellular ion homeostasis	biological_process	1	923	8	19951	0.0497212	0.141007	2.70192	Potri.004G007800
GO:0008308	voltage-gated anion channel activity	molecular_function	1	923	8	19951	0.0497212	0.141007	2.70192	Potri.004G007800
GO:0016788	hydrolase activity, acting on ester bonds	molecular_function	11	923	152	19951	0.0498555	0.141007	1.56427	Potri.016G116100; Potri.007G133500; Potri.003G213700; Potri.014G094100; Potri.002G083700; Potri.001G275500; Potri.012G137600; Potri.002G191100; Potri.003G071400; Potri.013G026300; Potri.001G191400
GO:0004672	protein kinase activity	molecular_function	99	923	1841	19951	0.0499547	0.141007	1.16237	Potri.014G068700; Potri.004G231600; Potri.019G109400; Potri.011G004000; Potri.001G435900; Potri.T021600; Potri.006G228400; Potri.001G040000; Potri.011G128700; Potri.010G069800; Potri.016G011400; Potri.002G258000; Potri.015G093100; Potri.004G027400; Potri.019G009700; Potri.008G040800; Potri.003G148000; Potri.012G131600; Potri.004G186200; Potri.011G037400; Potri.001G414200; Potri.017G034500; Potri.…
GO:0006468	protein phosphorylation	biological_process	99	923	1842	19951	0.0505276	0.141007	1.16174	Potri.014G068700; Potri.004G231600; Potri.019G109400; Potri.011G004000; Potri.001G435900; Potri.T021600; Potri.006G228400; Potri.001G040000; Potri.011G128700; Potri.010G069800; Potri.016G011400; Potri.002G258000; Potri.015G093100; Potri.004G027400; Potri.019G009700; Potri.008G040800; Potri.003G148000; Potri.012G131600; Potri.004G186200; Potri.011G037400; Potri.001G414200; Potri.017G034500; Potri.…
GO:0016597	amino acid binding	molecular_function	3	923	32	19951	0.0585997	0.161654	2.02644	Potri.008G009500; Potri.007G006500; Potri.012G083000
GO:0030833	regulation of actin filament polymerization	biological_process	1	923	9	19951	0.0620068	0.167674	2.40171	Potri.010G067100
GO:0004185	serine-type carboxypeptidase activity	molecular_function	5	923	61	19951	0.0621791	0.167674	1.77175	Potri.006G036000; Potri.008G041700; Potri.009G003100; Potri.004G215400; Potri.010G220100
GO:0047134	protein-disulfide reductase activity	molecular_function	3	923	33	19951	0.0643443	0.171585	1.96503	Potri.005G258800; Potri.010G060100; Potri.001G229500
GO:0004222	metalloendopeptidase activity	molecular_function	5	923	63	19951	0.0705339	0.178669	1.71551	Potri.019G073500; Potri.013G033200; Potri.019G073700; Potri.015G103900; Potri.019G073800
GO:0008408	3'-5' exonuclease activity	molecular_function	2	923	21	19951	0.0706089	0.178669	2.05861	Potri.019G038700; Potri.011G116000
GO:0015116	sulfate transmembrane transporter activity	molecular_function	2	923	21	19951	0.0706089	0.178669	2.05861	Potri.003G056200; Potri.005G167300
GO:0016846	carbon-sulfur lyase activity	molecular_function	1	923	10	19951	0.0751898	0.178669	2.16154	Potri.002G063800
GO:0016717	oxidoreductase activity, acting on paired donors, with oxidation of a pair of donors resulting in the reduction of molecular oxygen to two molecules of water	molecular_function	1	923	10	19951	0.0751898	0.178669	2.16154	Potri.001G012700
GO:0004471	malate dehydrogenase (decarboxylating) (NAD+) activity	molecular_function	1	923	10	19951	0.0751898	0.178669	2.16154	Potri.006G236500
GO:0005452	inorganic anion exchanger activity	molecular_function	1	923	10	19951	0.0751898	0.178669	2.16154	Potri.003G059700
GO:0006820	anion transport	biological_process	1	923	10	19951	0.0751898	0.178669	2.16154	Potri.003G059700
GO:0006099	tricarboxylic acid cycle	biological_process	1	923	10	19951	0.0751898	0.178669	2.16154	Potri.002G214100
GO:0008131	primary amine oxidase activity	molecular_function	1	923	10	19951	0.0751898	0.178669	2.16154	Potri.010G088900
GO:0009308	amine metabolic process	biological_process	1	923	10	19951	0.0751898	0.178669	2.16154	Potri.010G088900
GO:0043565	sequence-specific DNA binding	molecular_function	19	923	307	19951	0.0785299	0.180703	1.33776	Potri.001G083700; Potri.T137400; Potri.006G237700; Potri.010G093400; Potri.014G013400; Potri.014G050000; Potri.014G007100; Potri.002G142800; Potri.008G113400; Potri.014G058600; Potri.T043800; Potri.007G098800; Potri.014G103000; Potri.013G090400; Potri.001G229700; Potri.018G019700; Potri.016G099900; Potri.001G374200; Potri.005G203200
GO:0008271	secondary active sulfate transmembrane transporter activity	molecular_function	2	923	22	19951	0.0790575	0.180703	1.96503	Potri.003G056200; Potri.005G167300
GO:0008272	sulfate transport	biological_process	2	923	22	19951	0.0790575	0.180703	1.96503	Potri.003G056200; Potri.005G167300
GO:0016884	carbon-nitrogen ligase activity, with glutamine as amido-N-donor	molecular_function	2	923	22	19951	0.0790575	0.180703	1.96503	Potri.004G171300; Potri.005G070300
GO:0016868	intramolecular transferase activity, phosphotransferases	molecular_function	1	923	11	19951	0.0891611	0.198136	1.96503	Potri.010G109500
GO:0004869	cysteine-type endopeptidase inhibitor activity	molecular_function	1	923	11	19951	0.0891611	0.198136	1.96503	Potri.002G235800
GO:0004402	histone acetyltransferase activity	molecular_function	1	923	11	19951	0.0891611	0.198136	1.96503	Potri.015G087700
GO:0016020	membrane	cellular_component	63	923	1171	19951	0.0927778	0.204281	1.16291	Potri.002G226800; Potri.010G209200; Potri.007G091700; Potri.005G246600; Potri.017G089800; Potri.012G043000; Potri.007G123000; Potri.018G122700; Potri.016G113300; Potri.011G002400; Potri.010G068100; Potri.018G041400; Potri.004G094700; Potri.019G023600; Potri.006G033500; Potri.015G133700; Potri.006G006600; Potri.003G056200; Potri.016G101200; Potri.018G103900; Potri.001G310600; Potri.007G043100; Pot…
GO:0000226	microtubule cytoskeleton organization	biological_process	2	923	24	19951	0.0971824	0.210124	1.80128	Potri.001G055100; Potri.003G173300
GO:0015629	actin cytoskeleton	cellular_component	2	923	24	19951	0.0971824	0.210124	1.80128	Potri.010G067100; Potri.009G133100
GO:0004176	ATP-dependent peptidase activity	molecular_function	1	923	12	19951	0.10382	0.222471	1.80128	Potri.005G232800
GO:0016740	transferase activity	molecular_function	2	923	25	19951	0.106818	0.226871	1.72923	Potri.005G205800; Potri.010G254700
GO:0006855	drug transmembrane transport	biological_process	5	923	71	19951	0.110022	0.227632	1.52221	Potri.011G002400; Potri.004G094700; Potri.007G043100; Potri.001G115400; Potri.005G102800
GO:0015238	drug transmembrane transporter activity	molecular_function	5	923	71	19951	0.110022	0.227632	1.52221	Potri.011G002400; Potri.004G094700; Potri.007G043100; Potri.001G115400; Potri.005G102800
GO:0015297	antiporter activity	molecular_function	5	923	71	19951	0.110022	0.227632	1.52221	Potri.011G002400; Potri.004G094700; Potri.007G043100; Potri.001G115400; Potri.005G102800
GO:0005874	microtubule	cellular_component	3	923	40	19951	0.11217	0.230093	1.62115	Potri.T059900; Potri.001G104600; Potri.012G130300
GO:0005885	Arp2/3 protein complex	cellular_component	1	923	13	19951	0.119072	0.23424	1.66272	Potri.010G067100
GO:0034314	Arp2/3 complex-mediated actin nucleation	biological_process	1	923	13	19951	0.119072	0.23424	1.66272	Potri.010G067100
GO:0006367	transcription initiation from RNA polymerase II promoter	biological_process	1	923	13	19951	0.119072	0.23424	1.66272	Potri.010G219800
GO:0004519	endonuclease activity	molecular_function	1	923	13	19951	0.119072	0.23424	1.66272	Potri.011G044500
GO:0048038	quinone binding	molecular_function	1	923	13	19951	0.119072	0.23424	1.66272	Potri.010G088900
GO:0006284	base-excision repair	biological_process	2	923	27	19951	0.127132	0.248062	1.60114	Potri.010G137300; Potri.003G156500
GO:0009055	electron transfer activity	molecular_function	11	923	180	19951	0.130847	0.250851	1.32094	Potri.001G186800; Potri.008G214800; Potri.003G141800; Potri.006G067300; Potri.002G241500; Potri.018G128900; Potri.001G209300; Potri.001G192100; Potri.012G082800; Potri.018G128800; Potri.001G470700
GO:0031225	anchored component of membrane	cellular_component	1	923	14	19951	0.134832	0.250851	1.54396	Potri.015G060100
GO:0005544	calcium-dependent phospholipid binding	molecular_function	1	923	14	19951	0.134832	0.250851	1.54396	Potri.007G092500
GO:0005089	Rho guanyl-nucleotide exchange factor activity	molecular_function	1	923	14	19951	0.134832	0.250851	1.54396	Potri.016G104400
GO:0005875	microtubule associated complex	cellular_component	1	923	14	19951	0.134832	0.250851	1.54396	Potri.011G126400
GO:0016614	oxidoreductase activity, acting on CH-OH group of donors	molecular_function	1	923	14	19951	0.134832	0.250851	1.54396	Potri.004G234900
GO:0006633	fatty acid biosynthetic process	biological_process	5	923	76	19951	0.139382	0.25732	1.42206	Potri.001G100200; Potri.004G074000; Potri.015G133700; Potri.017G145700; Potri.001G463800
GO:0008168	methyltransferase activity	molecular_function	12	923	201	19951	0.140792	0.257939	1.29047	Potri.T072400; Potri.017G122000; Potri.004G083800; Potri.001G263700; Potri.T138800; Potri.T139200; Potri.001G359000; Potri.005G184500; Potri.017G122900; Potri.005G065200; Potri.007G103400; Potri.019G016200
GO:0030976	thiamine pyrophosphate binding	molecular_function	1	923	15	19951	0.151021	0.274583	1.44103	Potri.017G151900
GO:0004722	protein serine/threonine phosphatase activity	molecular_function	7	923	114	19951	0.158151	0.285386	1.32726	Potri.010G009200; Potri.012G002700; Potri.009G037300; Potri.T137100; Potri.001G092100; Potri.015G018800; Potri.010G187000
GO:0004970	ionotropic glutamate receptor activity	molecular_function	4	923	63	19951	0.166033	0.295702	1.37241	Potri.018G010000; Potri.005G102600; Potri.006G172900; Potri.018G011800
GO:0016831	carboxy-lyase activity	molecular_function	1	923	16	19951	0.167564	0.295702	1.35096	Potri.010G100500
GO:0030042	actin filament depolymerization	biological_process	1	923	16	19951	0.167564	0.295702	1.35096	Potri.009G133100
GO:0019752	carboxylic acid metabolic process	biological_process	2	923	31	19951	0.171316	0.300115	1.39454	Potri.003G111200; Potri.010G100500
GO:0006694	steroid biosynthetic process	biological_process	3	923	48	19951	0.180779	0.314399	1.35096	Potri.001G263700; Potri.007G123700; Potri.001G046400
GO:0016301	kinase activity	molecular_function	2	923	32	19951	0.182976	0.31593	1.35096	Potri.010G027800; Potri.002G043000
GO:0008017	microtubule binding	molecular_function	7	923	120	19951	0.192	0.329144	1.2609	Potri.001G430800; Potri.T144900; Potri.001G055100; Potri.003G173300; Potri.003G223800; Potri.007G014800; Potri.005G021100
GO:0008234	cysteine-type peptidase activity	molecular_function	4	923	68	19951	0.205917	0.344807	1.27149	Potri.005G256000; Potri.002G005700; Potri.004G207600; Potri.002G029800
GO:0015079	potassium ion transmembrane transporter activity	molecular_function	2	923	34	19951	0.206884	0.344807	1.27149	Potri.001G069700; Potri.001G123700
GO:0071805	potassium ion transmembrane transport	biological_process	2	923	34	19951	0.206884	0.344807	1.27149	Potri.001G069700; Potri.001G123700
GO:0015171	amino acid transmembrane transporter activity	molecular_function	2	923	34	19951	0.206884	0.344807	1.27149	Potri.001G150700; Potri.003G083700
GO:0051287	NAD binding	molecular_function	4	923	69	19951	0.21425	0.350546	1.25307	Potri.008G009500; Potri.006G236500; Potri.008G094300; Potri.014G197900
GO:0006810	transport	biological_process	19	923	356	19951	0.21561	0.350546	1.15363	Potri.007G091700; Potri.016G113300; Potri.010G068100; Potri.018G041400; Potri.010G209900; Potri.003G050900; Potri.003G197400; Potri.015G090000; Potri.001G354900; Potri.001G235300; Potri.002G225500; Potri.016G089500; Potri.006G098100; Potri.010G112900; Potri.006G092000; Potri.017G083300; Potri.014G157500; Potri.006G128000; Potri.004G167000
GO:0016049	cell growth	biological_process	1	923	19	19951	0.218678	0.350546	1.13765	Potri.015G060100
GO:0004616	phosphogluconate dehydrogenase (decarboxylating) activity	molecular_function	1	923	19	19951	0.218678	0.350546	1.13765	Potri.014G197900
GO:0010181	FMN binding	molecular_function	1	923	19	19951	0.218678	0.350546	1.13765	Potri.018G065600
GO:0006887	exocytosis	biological_process	2	923	35	19951	0.219091	0.350546	1.23516	Potri.016G071000; Potri.010G212400
GO:0016829	lyase activity	molecular_function	4	923	71	19951	0.231222	0.363109	1.21777	Potri.019G016900; Potri.005G095500; Potri.019G023000; Potri.007G119700
GO:0022857	transmembrane transporter activity	molecular_function	6	923	108	19951	0.233332	0.363109	1.20085	Potri.010G209200; Potri.006G033500; Potri.005G006600; Potri.001G032500; Potri.005G098900; Potri.016G031400
GO:0004427	inorganic diphosphatase activity	molecular_function	1	923	20	19951	0.236021	0.363109	1.08077	Potri.018G122700
GO:0004012	phospholipid-translocating ATPase activity	molecular_function	1	923	20	19951	0.236021	0.363109	1.08077	Potri.010G132700
GO:0015914	phospholipid transport	biological_process	1	923	20	19951	0.236021	0.363109	1.08077	Potri.010G132700
GO:0032502	developmental process	biological_process	1	923	20	19951	0.236021	0.363109	1.08077	Potri.013G077500
GO:0006950	response to stress	biological_process	6	923	110	19951	0.247262	0.37798	1.17902	Potri.004G073600; Potri.005G193600; Potri.017G146600; Potri.010G012100; Potri.014G122000; Potri.004G158500
GO:0005509	calcium ion binding	molecular_function	7	923	132	19951	0.267376	0.403781	1.14627	Potri.001G040000; Potri.010G210000; Potri.007G092500; Potri.014G030500; Potri.002G077300; Potri.004G192100; Potri.006G112500
GO:0000145	exocyst	cellular_component	2	923	39	19951	0.269145	0.403781	1.10848	Potri.016G071000; Potri.010G212400
GO:0071949	FAD binding	molecular_function	1	923	22	19951	0.27087	0.403781	0.982517	Potri.001G307500
GO:0051087	chaperone binding	molecular_function	1	923	22	19951	0.27087	0.403781	0.982517	Potri.001G358200
GO:0016853	isomerase activity	molecular_function	1	923	23	19951	0.288294	0.424481	0.939799	Potri.012G045900
GO:0003779	actin binding	molecular_function	1	923	23	19951	0.288294	0.424481	0.939799	Potri.009G133100
GO:0003712	transcription coregulator activity	molecular_function	1	923	24	19951	0.305667	0.447318	0.900641	Potri.015G087700
GO:0006470	protein dephosphorylation	biological_process	7	923	139	19951	0.314789	0.452884	1.08854	Potri.010G009200; Potri.012G002700; Potri.009G037300; Potri.T137100; Potri.001G092100; Potri.015G018800; Potri.010G187000
GO:0003777	microtubule motor activity	molecular_function	5	923	100	19951	0.317019	0.452884	1.08077	Potri.001G430800; Potri.T144900; Potri.003G223800; Potri.007G014800; Potri.005G021100
GO:0005871	kinesin complex	cellular_component	5	923	100	19951	0.317019	0.452884	1.08077	Potri.001G430800; Potri.T144900; Potri.003G223800; Potri.007G014800; Potri.005G021100
GO:0007018	microtubule-based movement	biological_process	5	923	100	19951	0.317019	0.452884	1.08077	Potri.001G430800; Potri.T144900; Potri.003G223800; Potri.007G014800; Potri.005G021100
GO:0006139	nucleobase-containing compound metabolic process	biological_process	2	923	44	19951	0.333133	0.470305	0.982517	Potri.019G038700; Potri.011G116000
GO:0003854	3-beta-hydroxy-delta5-steroid dehydrogenase activity	molecular_function	2	923	44	19951	0.333133	0.470305	0.982517	Potri.007G123700; Potri.001G046400
GO:0019898	extrinsic component of membrane	cellular_component	1	923	26	19951	0.340138	0.47687	0.831361	Potri.010G210000
GO:0016616	oxidoreductase activity, acting on the CH-OH group of donors, NAD or NADP as acceptor	molecular_function	5	923	103	19951	0.341757	0.47687	1.04929	Potri.008G009500; Potri.008G094300; Potri.007G123700; Potri.001G046400; Potri.003G111200
GO:0016758	transferase activity, transferring hexosyl groups	molecular_function	14	923	286	19951	0.346119	0.480166	1.0581	Potri.002G168600; Potri.006G120600; Potri.016G016800; Potri.006G171100; Potri.017G032700; Potri.012G036000; Potri.001G348100; Potri.018G008900; Potri.017G042800; Potri.016G021500; Potri.016G019400; Potri.016G014500; Potri.005G073800; Potri.009G095100
GO:0015696	ammonium transport	biological_process	1	923	27	19951	0.357178	0.486455	0.80057	Potri.019G023600
GO:0008146	sulfotransferase activity	molecular_function	1	923	27	19951	0.357178	0.486455	0.80057	Potri.003G193500
GO:0008299	isoprenoid biosynthetic process	biological_process	1	923	27	19951	0.357178	0.486455	0.80057	Potri.003G120300
GO:0007017	microtubule-based process	biological_process	2	923	46	19951	0.358761	0.486455	0.939799	Potri.001G104600; Potri.011G126400
GO:0009116	nucleoside metabolic process	biological_process	1	923	28	19951	0.374056	0.504345	0.771978	Potri.013G100800
GO:0008519	ammonium transmembrane transporter activity	molecular_function	1	923	29	19951	0.39075	0.521	0.745358	Potri.019G023600
GO:0072488	ammonium transmembrane transport	biological_process	1	923	29	19951	0.39075	0.521	0.745358	Potri.019G023600
GO:0008171	O-methyltransferase activity	molecular_function	2	923	49	19951	0.396898	0.526274	0.882261	Potri.011G150500; Potri.019G093000
GO:0016702	oxidoreductase activity, acting on single donors with incorporation of molecular oxygen, incorporation of two atoms of oxygen	molecular_function	1	923	30	19951	0.407241	0.537021	0.720513	Potri.009G022400
GO:0030170	pyridoxal phosphate binding	molecular_function	4	923	91	19951	0.413127	0.541806	0.950127	Potri.003G132300; Potri.007G007800; Potri.010G100500; Potri.002G113900
GO:0009058	biosynthetic process	biological_process	5	923	114	19951	0.433233	0.565087	0.948043	Potri.003G132300; Potri.005G205800; Potri.017G001700; Potri.007G007800; Potri.002G113900
GO:0051082	unfolded protein binding	molecular_function	2	923	53	19951	0.446709	0.579514	0.815675	Potri.004G073600; Potri.017G146600
GO:0003682	chromatin binding	molecular_function	1	923	33	19951	0.455335	0.584387	0.655012	Potri.004G134000
GO:0046873	metal ion transmembrane transporter activity	molecular_function	1	923	33	19951	0.455335	0.584387	0.655012	Potri.006G006600
GO:0003333	amino acid transmembrane transport	biological_process	2	923	54	19951	0.458911	0.585844	0.80057	Potri.001G150700; Potri.003G083700
GO:0016779	nucleotidyltransferase activity	molecular_function	1	923	34	19951	0.470863	0.594774	0.635747	Potri.017G001700
GO:0003678	DNA helicase activity	molecular_function	1	923	34	19951	0.470863	0.594774	0.635747	Potri.014G121000
GO:0006334	nucleosome assembly	biological_process	1	923	35	19951	0.486122	0.610834	0.617582	Potri.003G036500
GO:0008080	N-acetyltransferase activity	molecular_function	2	923	57	19951	0.494791	0.618489	0.758435	Potri.009G074200; Potri.001G044100
GO:0046872	metal ion binding	molecular_function	17	923	383	19951	0.507101	0.630592	0.95943	Potri.003G110500; Potri.003G061600; Potri.004G095100; Potri.010G132700; Potri.017G123400; Potri.012G101400; Potri.006G079400; Potri.005G169700; Potri.002G092200; Potri.011G149500; Potri.009G022400; Potri.014G132000; Potri.010G118700; Potri.006G019500; Potri.005G167000; Potri.016G080400; Potri.004G080900
GO:0006096	glycolytic process	biological_process	2	923	59	19951	0.518038	0.640872	0.732725	Potri.011G165000; Potri.004G162400
GO:0015035	protein disulfide oxidoreductase activity	molecular_function	4	923	103	19951	0.521045	0.641286	0.839432	Potri.008G214800; Potri.003G141800; Potri.001G416500; Potri.012G082800
GO:0051536	iron-sulfur cluster binding	molecular_function	2	923	60	19951	0.529442	0.648297	0.720513	Potri.001G186800; Potri.001G470700
GO:0007275	multicellular organism development	biological_process	2	923	64	19951	0.573496	0.698675	0.675481	Potri.002G114800; Potri.010G247200
GO:0000287	magnesium ion binding	molecular_function	6	923	155	19951	0.580109	0.703162	0.836725	Potri.019G016900; Potri.010G132700; Potri.005G095500; Potri.019G023000; Potri.017G151900; Potri.007G119700
GO:0008610	lipid biosynthetic process	biological_process	1	923	42	19951	0.584851	0.705348	0.514652	Potri.015G133700
GO:0008289	lipid binding	molecular_function	1	923	43	19951	0.597756	0.713739	0.502683	Potri.014G152000
GO:0008375	acetylglucosaminyltransferase activity	molecular_function	1	923	43	19951	0.597756	0.713739	0.502683	Potri.008G006500
GO:0008236	serine-type peptidase activity	molecular_function	1	923	44	19951	0.610358	0.725177	0.491259	Potri.010G232300
GO:0003824	catalytic activity	molecular_function	22	923	521	19951	0.622306	0.735731	0.912742	Potri.001G049100; Potri.010G009200; Potri.019G068100; Potri.012G002700; Potri.002G147700; Potri.009G045700; Potri.003G037700; Potri.014G019700; Potri.013G012300; Potri.T137100; Potri.014G001300; Potri.019G079200; Potri.001G133300; Potri.002G120700; Potri.001G049200; Potri.009G118100; Potri.017G151900; Potri.013G100800; Potri.015G018800; Potri.010G187000; Potri.009G118300; Potri.004G000300
GO:0015031	protein transport	biological_process	1	923	46	19951	0.63465	0.743005	0.4699	Potri.004G036700
GO:0006662	glycerol ether metabolic process	biological_process	1	923	46	19951	0.63465	0.743005	0.4699	Potri.001G416500
GO:0055085	transmembrane transport	biological_process	29	923	684	19951	0.646108	0.749385	0.916442	Potri.018G139400; Potri.005G246600; Potri.017G089800; Potri.012G043000; Potri.011G002400; Potri.018G041400; Potri.004G094700; Potri.011G145600; Potri.006G006600; Potri.003G056200; Potri.018G085200; Potri.001G310600; Potri.005G040000; Potri.007G043100; Potri.019G040200; Potri.009G079500; Potri.003G197400; Potri.015G090000; Potri.001G354900; Potri.005G167300; Potri.001G115400; Potri.012G011100; Pot…
GO:0016773	phosphotransferase activity, alcohol group as acceptor	molecular_function	1	923	47	19951	0.646345	0.749385	0.459902	Potri.015G007500
GO:0003924	GTPase activity	molecular_function	2	923	75	19951	0.680553	0.785254	0.57641	Potri.001G104600; Potri.013G120000
GO:0016747	transferase activity, transferring acyl groups other than amino-acyl groups	molecular_function	8	923	221	19951	0.698852	0.802509	0.782457	Potri.017G011600; Potri.007G003800; Potri.014G113600; Potri.015G133700; Potri.015G147300; Potri.010G192400; Potri.019G126400; Potri.019G001400
GO:0003677	DNA binding	molecular_function	46	923	1090	19951	0.715338	0.817529	0.912209	Potri.005G126100; Potri.007G135100; Potri.004G219800; Potri.009G009800; Potri.014G108000; Potri.001G083700; Potri.004G004700; Potri.017G016700; Potri.010G093400; Potri.003G010800; Potri.016G074500; Potri.007G135300; Potri.005G098000; Potri.014G197800; Potri.014G152000; Potri.007G036400; Potri.010G043500; Potri.005G114700; Potri.013G113100; Potri.015G134300; Potri.011G011100; Potri.019G083600; Pot…
GO:0046983	protein dimerization activity	molecular_function	12	923	320	19951	0.723537	0.82298	0.810577	Potri.011G150500; Potri.015G134300; Potri.014G111400; Potri.007G115000; Potri.017G039800; Potri.006G148800; Potri.012G055700; Potri.019G093000; Potri.019G099300; Potri.012G132100; Potri.019G076800; Potri.019G099500
GO:0006396	RNA processing	biological_process	1	923	56	19951	0.738538	0.832155	0.385989	Potri.019G038700
GO:0003690	double-stranded DNA binding	molecular_function	1	923	56	19951	0.738538	0.832155	0.385989	Potri.003G189300
GO:0006260	DNA replication	biological_process	1	923	59	19951	0.764355	0.857221	0.366362	Potri.014G121000
GO:0045454	cell redox homeostasis	biological_process	4	923	138	19951	0.770646	0.860256	0.626533	Potri.008G214800; Potri.003G141800; Potri.001G416500; Potri.012G082800
GO:0016567	protein ubiquitination	biological_process	3	923	116	19951	0.790249	0.878055	0.559019	Potri.012G042600; Potri.009G016100; Potri.015G074200
GO:0005739	mitochondrion	cellular_component	1	923	70	19951	0.840901	0.927722	0.308791	Potri.003G189300
GO:0007165	signal transduction	biological_process	10	923	306	19951	0.842681	0.927722	0.706385	Potri.017G103800; Potri.002G177900; Potri.T040100; Potri.014G063500; Potri.011G060600; Potri.T047500; Potri.007G143300; Potri.T001700; Potri.008G096500; Potri.003G199100
GO:0004842	ubiquitin-protein transferase activity	molecular_function	3	923	132	19951	0.865085	0.948039	0.491259	Potri.012G042600; Potri.009G016100; Potri.015G074200
GO:0042626	ATPase activity, coupled to transmembrane movement of substances	molecular_function	1	923	77	19951	0.877088	0.956824	0.280719	Potri.001G354900
GO:0003899	DNA-directed 5'-3' RNA polymerase activity	molecular_function	1	923	79	19951	0.885939	0.960529	0.273612	Potri.005G126700
GO:0005515	protein binding	molecular_function	126	923	3013	19951	0.888489	0.960529	0.903929	Potri.004G005400; Potri.017G103800; Potri.014G068700; Potri.002G161900; Potri.006G096400; Potri.004G231600; Potri.019G109400; Potri.T025300; Potri.T181500; Potri.001G021000; Potri.012G053500; Potri.011G024200; Potri.011G113100; Potri.013G066400; Potri.T161800; Potri.006G228400; Potri.T040100; Potri.007G123000; Potri.012G050200; Potri.017G138800; Potri.016G011400; Potri.002G258000; Potri.015G09310…
GO:0016787	hydrolase activity	molecular_function	8	923	301	19951	0.94131	1	0.574495	Potri.010G112000; Potri.019G031200; Potri.004G233900; Potri.003G046200; Potri.010G107300; Potri.012G042200; Potri.009G105100; Potri.012G142300
GO:0016887	ATPase activity	molecular_function	5	923	218	19951	0.941322	1	0.495766	Potri.001G354900; Potri.011G123200; Potri.015G027600; Potri.006G199500; Potri.006G115000
GO:0008152	metabolic process	biological_process	28	923	822	19951	0.951537	1	0.73629	Potri.002G168600; Potri.008G009500; Potri.006G120600; Potri.016G016800; Potri.019G068100; Potri.006G083900; Potri.006G171100; Potri.017G032700; Potri.019G016900; Potri.001G263700; Potri.001G387900; Potri.005G095500; Potri.007G006500; Potri.012G036000; Potri.001G348100; Potri.019G023000; Potri.018G008900; Potri.017G042800; Potri.016G021500; Potri.012G083000; Potri.009G105100; Potri.007G119700; Pot…
GO:0016021	integral component of membrane	cellular_component	41	923	1144	19951	0.954939	1	0.774677	Potri.010G209200; Potri.018G139400; Potri.018G037500; Potri.010G068900; Potri.001G040000; Potri.018G041400; Potri.008G090400; Potri.004G036700; Potri.010G132700; Potri.006G033500; Potri.010G069000; Potri.011G145600; Potri.003G056200; Potri.018G085200; Potri.005G040000; Potri.011G050900; Potri.019G040200; Potri.003G059700; Potri.009G154100; Potri.003G197400; Potri.001G354900; Potri.005G167300; Pot…
GO:0006457	protein folding	biological_process	2	923	142	19951	0.962766	1	0.304442	Potri.004G073600; Potri.017G146600
GO:0005634	nucleus	cellular_component	20	923	642	19951	0.965999	1	0.673376	Potri.T137400; Potri.004G004700; Potri.018G127800; Potri.013G077500; Potri.003G036500; Potri.010G043500; Potri.004G200400; Potri.009G086700; Potri.011G011100; Potri.003G056900; Potri.006G066600; Potri.007G115000; Potri.018G092300; Potri.001G292300; Potri.015G087700; Potri.011G055900; Potri.008G188700; Potri.019G076800; Potri.001G177500; Potri.014G121000
GO:0008270	zinc ion binding	molecular_function	29	923	927	19951	0.98736	1	0.676209	Potri.019G073500; Potri.002G161900; Potri.001G268600; Potri.013G033200; Potri.006G237700; Potri.019G073700; Potri.001G309700; Potri.006G176700; Potri.002G142800; Potri.005G081300; Potri.010G133300; Potri.006G199100; Potri.014G058600; Potri.017G005700; Potri.019G010500; Potri.001G309600; Potri.010G243400; Potri.017G005400; Potri.015G087700; Potri.015G103900; Potri.001G307200; Potri.005G255200; Pot…
GO:0006351	transcription, DNA-templated	biological_process	2	923	179	19951	0.990422	1	0.241513	Potri.013G077500; Potri.007G098800
GO:0000166	nucleotide binding	molecular_function	1	923	151	19951	0.993616	1	0.143148	Potri.010G132700
GO:0005524	ATP binding	molecular_function	73	923	2061	19951	0.993653	1	0.76561	Potri.001G430800; Potri.014G068700; Potri.T144900; Potri.004G073600; Potri.011G004000; Potri.001G435900; Potri.002G032700; Potri.006G228400; Potri.016G011400; Potri.012G020800; Potri.002G258000; Potri.008G040800; Potri.010G027800; Potri.010G132700; Potri.004G186200; Potri.013G077500; Potri.017G034500; Potri.011G111200; Potri.009G036100; Potri.015G124100; Potri.013G059900; Potri.002G043000; Potri.…
GO:0043531	ADP binding	molecular_function	10	923	502	19951	0.998711	1	0.430585	Potri.017G103800; Potri.005G035700; Potri.016G092600; Potri.014G063500; Potri.011G060600; Potri.017G015200; Potri.T047500; Potri.007G143300; Potri.003G099200; Potri.T001700
GO:0005525	GTP binding	molecular_function	2	923	257	19951	0.999556	1	0.168213	Potri.013G123600; Potri.013G120000
GO:0003723	RNA binding	molecular_function	2	923	273	19951	0.99977	1	0.158354	Potri.001G298000; Potri.008G086800
GO:0005622	intracellular	cellular_component	4	923	396	19951	0.999956	1	0.218337	Potri.019G038700; Potri.015G037100; Potri.017G107500; Potri.009G133100
GO:0003676	nucleic acid binding	molecular_function	5	923	561	19951	1	1	0.19265	Potri.019G038700; Potri.008G044700; Potri.011G116000; Potri.005G215100; Potri.011G044500
GO:0005840	ribosome	cellular_component	1	923	419	19951	1	1	0.051588	Potri.015G037100
GO:0003735	structural constituent of ribosome	molecular_function	1	923	431	19951	1	1	0.0501517	Potri.015G037100
GO:0006412	translation	biological_process	1	923	443	19951	1	1	0.0487932	Potri.015G037100
			1349

## Sheet: 63 DEGs 
		FS24hpi-vs-FS0hpi	FS48hpi-vs-FS0hpi	FS72hpi-vs-FS0hpi	FS48hpi-vs-FS24hpi	FS72hpi-vs-FS24hpi	FS72hpi-vs-FS48hpi	gene_symbol	description	GO_term	pathway_description	Best_hit_arabi_name	arabi_symbol	arabi_defline
1	Potri.001G015100	1.56853	4.27582	2.69148	2.69341	1.10267	-1.60581	BGLU12	Beta-glucosidase 12		Cyanoamino acid metabolism|Starch and sucrose metabolism|Phenylpropanoid biosynthesis
2	Potri.001G028900	-1.63657	1.1605	2.3219	2.78301	3.9381	1.13997		Hypothetical protein
3	Potri.001G147200	-1.48107	3.49785	4.84547	4.9645	6.30665	1.32721	EXLB1	Expansin-like B1			AT4G17030.1	AT-EXPR,ATEXLB1,ATEXPR1,ATHEXP BETA 3.1,EXLB1,EXPR	expansin-like B1
4	Potri.001G214600	1.09439	2.99153	4.38944	1.88296	3.27524	1.37729	DIR23	Dirigent protein 23			AT2G21100.1		Disease resistance-responsive (dirigent-like protein) family protein
5	Potri.001G222800	2.87972	4.23257	6.06409	1.33885	3.16463	1.81003	BGLU12	Beta-glucosidase 12	carbohydrate metabolic process|hydrolase activity, hydrolyzing O-glycosyl compounds	Cyanoamino acid metabolism|Starch and sucrose metabolism|Phenylpropanoid biosynthesis	AT3G60120.1	BGLU27	beta glucosidase 27
6	Potri.001G263200	1.25894	2.31985	3.90411	1.04627	2.62559	1.56416	At1g06800	Phospholipase A1-Igamma1, chloroplastic	lipid metabolic process		AT1G30370.1		alpha/beta-Hydrolases superfamily protein
7	Potri.001G268600	1.27645	3.72332	4.91104	2.43262	3.61492	1.16719	CAD	Probable mannitol dehydrogenase	oxidation-reduction process|oxidoreductase activity|zinc ion binding	Monoterpenoid biosynthesis	AT4G37980.1	ATCAD7,CAD7,ELI3,ELI3-1	elicitor-activated gene 3-1
8	Potri.001G297700	-2.15018	2.94474	1.47895	5.08103	3.60957	-1.48645	SN1	Snakin-1			AT5G59845.1		Gibberellin-regulated family protein
9	Potri.001G404100	1.51499	2.9819	4.53807	1.45263	3.00345	1.53563	NAC072	NAC domain-containing protein 72	regulation of transcription, DNA-templated|DNA binding		AT4G27410.2	ANAC072,RD26	NAC (No Apical Meristem) domain transcriptional regulator superfamily protein
10	Potri.001G414200	1.6329	2.73532	4.04992	1.08821	2.3971	1.2937	At4g27290	G-type lectin S-receptor-like serine/threonine-protein kinase	protein serine/threonine kinase activity|protein phosphorylation|protein kinase activity		AT4G21380.1	ARK3,RK3	receptor kinase 3
11	Potri.001G451500	1.46176	2.5007	3.87607	1.02436	2.39442	1.35519	DLO1	Protein DMR6-LIKE OXYGENASE 1	oxidation-reduction process|oxidoreductase activity		AT4G10500.1		2-oxoglutarate (2OG) and Fe(II)-dependent oxygenase superfamily protein
12	Potri.002G017900	1.01373	-1.64092	-1.46602	-2.66897	-1.79576	-0.894902	EXPA11	Expansin-A11			AT1G20190.1	ATEXP11,ATEXPA11,ATHEXP ALPHA 1.14,EXP11,EXPA11	expansin 11
13	Potri.002G022500	-2.06685	4.12838	2.7207	6.18099	4.76778	-1.42824	GASA11	Gibberellin-regulated protein 11			AT2G18420.1		Gibberellin-regulated family protein
14	Potri.002G038500	1.12008	3.46278	4.92035	2.32835	3.78044	1.43704	MYB14	Transcription factor MYB14			AT2G31180.1	ATMYB14,MYB14,MYB14AT	myb domain protein 14
15	Potri.002G073900	1.297	2.68902	4.04259	1.3776	2.72577	1.33326		Polyadenylate-binding protein 1-B-binding protein			AT1G31130.1
16	Potri.002G074200	1.02614	2.12775	3.44599	1.08729	2.40015	1.29788		Hypothetical protein			AT1G31130.1
17	Potri.002G083700	1.64102	6.5794	5.20673	4.92413	3.54626	-1.39302		Esterase	hydrolase activity, acting on ester bonds		AT3G26430.1		GDSL-like Lipase/Acylhydrolase superfamily protein
18	Potri.002G128500	1.28074	3.12514	5.20311	1.83048	3.90286	2.05709		Pheromone receptor-like protein			AT2G26530.1	AR781	Protein of unknown function (DUF1645)
19	Potri.003G007000	1.70351	5.03565	7.17138	3.31774	5.44801	2.11491	CYP81E8	Cytochrome P450 81E8	oxidation-reduction process|heme binding|oxidoreductase activity, acting on paired donors, with incorporation or reduction of molecular oxygen|iron ion binding		AT4G37370.1	CYP81D8	cytochrome P450, family 81, subfamily D, polypeptide 8
20	Potri.003G012800	1.04766	2.24994	3.37544	1.18789	2.3081	1.10499	RLP13	Receptor-like protein 13
21	Potri.003G071000	-2.26124	2.49205	1.32736	4.73896	3.56868	-1.18548	SAUR77	Auxin-responsive protein SAUR77			AT1G72430.1		SAUR-like auxin-responsive protein family
22	Potri.003G120500	1.1743	2.21226	3.23984	1.02366	2.04558	1.00666	hxB	Molybdenum cofactor sulfurase			AT5G51920.1		Pyridoxal phosphate (PLP)-dependent transferases superfamily protein
23	Potri.004G192900	1.70424	3.92175	6.11391	2.20288	4.38969	2.17195	WAK2	Wall-associated receptor kinase 2	polysaccharide binding|protein phosphorylation|ATP binding|protein kinase activity		AT1G21270.1	WAK2	wall-associated kinase 2
24	Potri.005G095500	1.55096	5.03412	6.73921	3.46873	5.16843	1.68491	TPS3	Probable terpene synthase 3	lyase activity|metabolic process|magnesium ion binding	Sesquiterpenoid and triterpenoid biosynthesis	AT5G23960.1	ATTPS21,TPS21	terpene synthase 21
25	Potri.005G098000	1.73677	3.13717	4.98194	1.38588	3.22561	1.8247	JUB1	Transcription factor JUNGBRUNNEN 1	regulation of transcription, DNA-templated|DNA binding		AT3G12910.1		NAC (No Apical Meristem) domain transcriptional regulator superfamily protein
26	Potri.006G008100	2.25418	6.63119	7.70276	4.36274	5.42842	1.05097		PAMP-Induced secreted peptide 3			AT2G23270.1
27	Potri.006G019500	0.507385	1.59692	1.22131	3.9471	2.78199	-1.18076		Copper Transport Protein ATOX1-Related	metal ion binding|metal ion transport		AT4G16380.2		Heavy metal transport/detoxification superfamily protein
28	Potri.006G067300	1.10505	2.9741	5.02729	1.85486	3.90239	2.03234		Cucumber peeling cupredoxin	electron transfer activity		AT2G31050.1		Cupredoxin superfamily protein
29	Potri.006G071200	-1.49889	2.42187	1.24784	3.9065	2.72699	-1.19453	XTH23	Probable xyloglucan endotransglucosylase/hydrolase protein 23	cell wall|carbohydrate metabolic process|hydrolase activity, hydrolyzing O-glycosyl compounds	Plant hormone signal transduction	AT4G25810.1	XTH23,XTR6	xyloglucan endotransglycosylase 6
30	Potri.006G120600	1.18146	2.85891	4.15625	1.66331	2.95533	1.27688	UGT73D1	UTP-glucose glucosyltransferase	transferase activity, transferring hexosyl groups|metabolic process		AT3G53150.1	UGT73D1	UDP-glucosyl transferase 73D1
31	Potri.006G147900	1.28219	3.58455	5.06813	2.28808	3.76602	1.46291	IQM4	IQ domain-containing protein IQM4			AT4G33050.3	EDA39	calmodulin-binding family protein
32	Potri.007G038200	1.13472	-1.54174	-5.31378	-2.69051	-6.46955	-3.79303	Bp10	L-ascorbate oxidase homolog	oxidation-reduction process|oxidoreductase activity|copper ion binding		AT4G37160.1	sks15	SKU5 similar 15
33	Potri.008G025100	1.48099	2.69508	4.28573	1.19942	2.78537	1.5712		Hypothetical protein			AT2G38790.1
34	Potri.008G031000	-1.19144	3.41225	2.02847	4.58952	3.2001	-1.40432		Hypothetical protein
35	Potri.009G016100	1.53731	3.07675	4.28039	1.52528	2.72328	1.18303	PUB24	E3 ubiquitin-protein ligase PUB24	protein ubiquitination|ubiquitin-protein transferase activity		AT3G11840.1	PUB24	plant U-box 24
36	Potri.009G106000	1.84524	4.38546	6.88107	2.52651	5.01593	2.47439		plastocyanin-like domain-containing protein			AT2G15780.1		Cupredoxin superfamily protein
37	Potri.009G140800	1.19512	3.10068	4.25587	1.89127	3.04098	1.13463	AATL1	Lysine histidine transporter-like 8			AT1G47670.1		Transmembrane amino acid transporter family protein
38	Potri.009G154600	1.01771	2.71689	4.39889	1.6849	3.36146	1.66124	WAK2	Wall-associated receptor kinase 2	integral component of membrane|protein serine/threonine kinase activity|polysaccharide binding|protein phosphorylation|ATP binding|protein kinase activity		AT1G21270.1	WAK2	wall-associated kinase 2
39	Potri.010G100500	4.64249	7.6339	10.4458	2.97787	5.78349	2.7902	GAD4	Glutamate decarboxylase 4	pyridoxal phosphate binding|carboxylic acid metabolic process|carboxy-lyase activity	Alanine, aspartate and glutamate metabolism|beta-Alanine metabolism|Taurine and hypotaurine metabolism|Butanoate metabolism	AT2G02010.1	GAD4	glutamate decarboxylase 4
40	Potri.011G025900	1.79737	3.45069	4.85617	1.6392	3.03911	1.38488		Major allergen Pru ar 1	defense response		AT1G24020.1	MLP423	MLP-like protein 423
41	Potri.011G026100	1.31182	2.475	4.1858	1.14885	2.85428	1.69045		Major allergen Pru ar 1	defense response		AT1G24020.1	MLP423	MLP-like protein 423
42	Potri.011G027900	1.0522	3.27531	2.09023	2.20912	1.01886	-1.20497	CRK8	Cysteine-rich receptor-like protein kinase 8	protein phosphorylation|protein kinase activity		AT4G23180.1	CRK10,RLK4	cysteine-rich RLK (RECEPTOR-like protein kinase) 10
43	Potri.011G110400	1.98448	3.96629	5.44724	1.96801	3.44263	1.45982		Inhibitor of trypsin and hageman factor	response to wounding|serine-type endopeptidase inhibitor activity		AT5G43580.1		Serine protease inhibitor, potato inhibitor I-type family protein
44	Potri.011G163000	1.04048	2.22127	3.63276	1.16653	2.57253	1.39097	CBDAS2	Cannabidiolic acid synthase-like 1	oxidation-reduction process|flavin adenine dinucleotide binding|oxidoreductase activity		AT4G20820.1		FAD-binding Berberine family protein
45	Potri.011G163200	1.08718	2.64096	3.99249	1.53956	2.88533	1.33064	Os02g0491600	Putative germin-like protein 2-1			AT3G05950.1		RmlC-like cupins superfamily protein
46	Potri.011G168400	1.03804	3.34843	4.5884	2.2962	3.53015	1.21923	PCBER	Isoflavone reductase homolog PCBER			AT4G39230.1		NmrA-like negative transcriptional regulator family protein
47	Potri.012G020800	1.03772	2.36644	3.67259	1.31447	2.61529	1.28612	At2g46620	AAA-ATPase At2g46620	ATP binding		AT2G46620.1		P-loop containing nucleoside triphosphate hydrolases superfamily protein
48	Potri.012G042600	1.77619	3.50634	5.24497	1.71587	3.44925	1.71839	PUB21	U-box domain-containing protein 21	protein ubiquitination|ubiquitin-protein transferase activity		AT5G37490.1		ARM repeat superfamily protein
49	Potri.012G137600	-1.60014	2.6688	1.65904	4.25469	3.24002	-1.02978	At1g29660	GDSL esterase/lipase	hydrolase activity, acting on ester bonds		AT5G45670.1		GDSL-like Lipase/Acylhydrolase superfamily protein
50	Potri.013G012600	1.48072	6.19238	7.25973	4.69736	5.75913	1.04658	PP2B15	F-box protein PP2-B15			AT1G09155.1	AtPP2-B15,PP2-B15	phloem protein 2-B15
51	Potri.013G090400	0.571226	1.00315	1.41506	1.76272	3.21194	1.43456	WRKY55	WRKY transcription factor 55	sequence-specific DNA binding|regulation of transcription, DNA-templated|DNA-binding transcription factor activity		AT2G40740.1	ATWRKY55,WRKY55	WRKY DNA-binding protein 55
52	Potri.013G148000	-1.05413	2.7427	1.00654	3.78259	2.04105	-1.75666		Wound-induced protein			AT4G10270.1		Wound-responsive family protein
53	Potri.014G033900	1.52283	3.89415	5.17381	2.35698	3.63136	1.25944	PLP2	Patatin-like protein 2	lipid metabolic process		AT2G26560.1	PLA IIA,PLA2A,PLP2	phospholipase A 2A
54	Potri.014G152800	1.51247	2.56303	4.33836	1.03623	2.80611	1.75505		Major allergen Pru ar 1	defense response		AT1G24020.1	MLP423	MLP-like protein 423
55	Potri.016G002900	-1.81847	2.59032	1.22117	4.39447	3.01993	-1.38966		Hypothetical protein
56	Potri.016G057600	-5.72162	-1.54231	-3.35518	4.16486	2.34685	-1.83325	GNS1	Glucan endo-1,3-beta-glucosidase, basic isoform	carbohydrate metabolic process|hydrolase activity, hydrolyzing O-glycosyl compounds		AT3G57270.1	BG1	beta-1,3-glucanase 1
57	Potri.017G005400	2.21766	4.4269	6.0878	2.19508	3.85014	1.6404	P2	NADP-dependent alkenal double bond reductase P2	oxidation-reduction process|oxidoreductase activity|zinc ion binding		AT5G37980.1		Zinc-binding dehydrogenase family protein
58	Potri.018G019700	2.42662	5.55392	6.63489	3.11333	4.18842	1.05981	WRKY76	WRKY transcription factor WRKY76	sequence-specific DNA binding|regulation of transcription, DNA-templated|DNA-binding transcription factor activity		AT1G80840.1	ATWRKY40,WRKY40	WRKY DNA-binding protein 40
59	Potri.018G043500	1.37883	3.31225	4.47801	1.9187	3.07954	1.14607	CCD	Carotenoid 9,10(9',10')-cleavage dioxygenase			AT3G63520.1	ATCCD1,ATNCED1,CCD1,NCED1	carotenoid cleavage dioxygenase 1
60	Potri.T095900	1.42286	4.56125	5.62047	3.12411	4.1778	1.03867	PLP2	Patatin-like protein 2	lipid metabolic process		AT2G26560.1	PLA IIA,PLA2A,PLP2	phospholipase A 2A
61	Potri.T102100	1.25565	3.70261	4.83269	2.4328	3.55719	1.10941	CRRSP38	Cysteine-rich repeat secretory protein 38			AT3G22060.1		Receptor-like protein kinase-related family protein
62	Potri.T167400	1.22268	2.75809	4.17445	1.52125	2.93191	1.39579	WAK2	Wall-associated receptor kinase 2	integral component of membrane|protein serine/threonine kinase activity|protein phosphorylation|protein kinase activity		AT1G21270.1	WAK2	wall-associated kinase 2
63	Potri.T181500	1.87105	4.08058	5.31194	2.19528	3.42104	1.21032	GSTU7	Glutathione S-transferase U7	protein binding		AT2G29420.1	ATGSTU7,GST25,GSTU7	glutathione S-transferase tau 7

## Sheet: 72vs0 Total GO classification
#GO_classify1	GO_classify2	diff-Total	Gene
#Total_gene		2275
biological process	biological regulation	253	Potri.001G018400; Potri.001G044500; Potri.001G058200; Potri.001G058800; Potri.001G079800; Potri.001G079900; Potri.001G080900; Potri.001G083700; Potri.001G092400; Potri.001G092900; Potri.001G154100; Potri.001G154200; Potri.001G177400; Potri.001G188500; Potri.001G206900; Potri.001G216600; Potri.001G218800; Potri.001G229700; Potri.001G254800; Potri.001G307300; Potri.001G316300; Potri.001G325100; Pot…
biological process	cellular component organization or biogenesis	15	Potri.001G102300; Potri.003G009300; Potri.003G125500; Potri.005G167800; Potri.006G039200; Potri.006G169000; Potri.008G071900; Potri.008G170800; Potri.009G087000; Potri.009G133100; Potri.009G133900; Potri.014G086400; Potri.016G036300; Potri.017G036200; Potri.018G093600
biological process	cellular process	754	Potri.001G000800; Potri.001G012300; Potri.001G014600; Potri.001G018400; Potri.001G039900; Potri.001G040000; Potri.001G041100; Potri.001G044500; Potri.001G058200; Potri.001G058800; Potri.001G069600; Potri.001G069700; Potri.001G073100; Potri.001G074700; Potri.001G079800; Potri.001G079900; Potri.001G080900; Potri.001G083700; Potri.001G092100; Potri.001G092400; Potri.001G092900; Potri.001G100200; Pot…
biological process	developmental process	10	Potri.001G018400; Potri.002G114800; Potri.008G011900; Potri.010G247200; Potri.012G022600; Potri.013G077500; Potri.016G046400; Potri.017G122800; Potri.018G065400; Potri.T111300
biological process	establishment of localization	192	Potri.001G069600; Potri.001G069700; Potri.001G081200; Potri.001G084400; Potri.001G099500; Potri.001G123700; Potri.001G124200; Potri.001G144300; Potri.001G145200; Potri.001G150700; Potri.001G152300; Potri.001G175200; Potri.001G205400; Potri.001G234600; Potri.001G234700; Potri.001G245800; Potri.001G294100; Potri.001G301000; Potri.001G310600; Potri.001G354900; Potri.001G375400; Potri.001G407800; Pot…
biological process	growth	1	Potri.014G125300
biological process	localization	193	Potri.001G069600; Potri.001G069700; Potri.001G081200; Potri.001G084400; Potri.001G099500; Potri.001G123700; Potri.001G124200; Potri.001G144300; Potri.001G145200; Potri.001G150700; Potri.001G152300; Potri.001G175200; Potri.001G205400; Potri.001G234600; Potri.001G234700; Potri.001G245800; Potri.001G294100; Potri.001G301000; Potri.001G310600; Potri.001G354900; Potri.001G375400; Potri.001G407800; Pot…
biological process	metabolic process	1263	Potri.001G003000; Potri.001G006500; Potri.001G011500; Potri.001G012300; Potri.001G013000; Potri.001G014600; Potri.001G015400; Potri.001G018400; Potri.001G020900; Potri.001G028200; Potri.001G036900; Potri.001G039900; Potri.001G040000; Potri.001G041100; Potri.001G041700; Potri.001G044500; Potri.001G045100; Potri.001G045500; Potri.001G045900; Potri.001G046100; Potri.001G046400; Potri.001G054800; Pot…
biological process	multi-organism process	1	Potri.013G041900
biological process	multicellular organismal process	7	Potri.001G018400; Potri.002G114800; Potri.008G011900; Potri.010G247200; Potri.016G046400; Potri.017G122800; Potri.T111300
biological process	negative regulation of biological process	2	Potri.008G071900; Potri.010G115800
biological process	positive regulation of biological process	3	Potri.008G170800; Potri.012G130300; Potri.017G092100
biological process	regulation of biological process	247	Potri.001G018400; Potri.001G044500; Potri.001G058200; Potri.001G058800; Potri.001G079800; Potri.001G079900; Potri.001G080900; Potri.001G083700; Potri.001G092400; Potri.001G092900; Potri.001G154100; Potri.001G154200; Potri.001G177400; Potri.001G188500; Potri.001G206900; Potri.001G216600; Potri.001G218800; Potri.001G229700; Potri.001G307300; Potri.001G316300; Potri.001G325100; Potri.001G328000; Pot…
biological process	response to stimulus	135	Potri.001G011500; Potri.001G013000; Potri.001G074700; Potri.001G239100; Potri.001G307300; Potri.001G405600; Potri.001G420700; Potri.001G458700; Potri.002G013200; Potri.002G065300; Potri.002G107200; Potri.002G133800; Potri.002G177900; Potri.002G196700; Potri.002G203500; Potri.002G237400; Potri.003G001800; Potri.003G084200; Potri.003G121400; Potri.003G156500; Potri.003G199100; Potri.003G214500; Pot…
biological process	signaling	26	Potri.001G307300; Potri.001G420700; Potri.002G177900; Potri.003G084200; Potri.003G199100; Potri.004G148300; Potri.004G230000; Potri.008G096500; Potri.008G107800; Potri.008G144800; Potri.010G074300; Potri.010G097600; Potri.011G136300; Potri.012G053200; Potri.013G009900; Potri.014G103600; Potri.017G104800; Potri.018G108500; Potri.018G109100; Potri.019G002500; Potri.019G097300; Potri.019G114100; Pot…
biological process	single-organism process	516	Potri.001G000800; Potri.001G003000; Potri.001G011500; Potri.001G013000; Potri.001G015400; Potri.001G018400; Potri.001G020900; Potri.001G045100; Potri.001G045500; Potri.001G045900; Potri.001G046100; Potri.001G046400; Potri.001G054800; Potri.001G061100; Potri.001G069600; Potri.001G069700; Potri.001G073100; Potri.001G080600; Potri.001G081200; Potri.001G100200; Potri.001G104600; Potri.001G118200; Pot…
cellular component	cell	142	Potri.001G000800; Potri.001G057300; Potri.001G058200; Potri.001G071000; Potri.001G104600; Potri.001G177400; Potri.001G234600; Potri.001G292300; Potri.001G294100; Potri.001G384000; Potri.001G414700; Potri.001G416300; Potri.001G430700; Potri.001G436100; Potri.001G440900; Potri.002G021800; Potri.002G060400; Potri.002G060500; Potri.002G100200; Potri.002G113300; Potri.002G186400; Potri.002G202600; Pot…
cellular component	cell part	142	Potri.001G000800; Potri.001G057300; Potri.001G058200; Potri.001G071000; Potri.001G104600; Potri.001G177400; Potri.001G234600; Potri.001G292300; Potri.001G294100; Potri.001G384000; Potri.001G414700; Potri.001G416300; Potri.001G430700; Potri.001G436100; Potri.001G440900; Potri.002G021800; Potri.002G060400; Potri.002G060500; Potri.002G100200; Potri.002G113300; Potri.002G186400; Potri.002G202600; Pot…
cellular component	extracellular region	12	Potri.002G116300; Potri.004G188200; Potri.007G006800; Potri.008G028000; Potri.009G085600; Potri.009G148900; Potri.012G104600; Potri.014G006900; Potri.014G014000; Potri.015G103900; Potri.019G073500; Potri.019G073700
cellular component	extracellular region part	5	Potri.008G028000; Potri.012G104600; Potri.015G103900; Potri.019G073500; Potri.019G073700
cellular component	macromolecular complex	27	Potri.001G000800; Potri.001G234600; Potri.001G416300; Potri.002G100200; Potri.003G209800; Potri.003G223800; Potri.004G161100; Potri.005G021100; Potri.005G038900; Potri.005G116900; Potri.005G235700; Potri.006G214300; Potri.008G004400; Potri.008G170800; Potri.009G026900; Potri.009G087000; Potri.009G159400; Potri.010G212400; Potri.011G011000; Potri.012G075300; Potri.012G097100; Potri.013G026200; Pot…
cellular component	membrane	266	Potri.001G012200; Potri.001G039900; Potri.001G040000; Potri.001G041100; Potri.001G048700; Potri.001G048900; Potri.001G069600; Potri.001G069700; Potri.001G081200; Potri.001G123700; Potri.001G124200; Potri.001G145200; Potri.001G150700; Potri.001G152300; Potri.001G175200; Potri.001G245800; Potri.001G294100; Potri.001G301000; Potri.001G310600; Potri.001G354900; Potri.001G374300; Potri.001G375400; Pot…
cellular component	membrane part	132	Potri.001G039900; Potri.001G040000; Potri.001G041100; Potri.001G081200; Potri.001G124200; Potri.001G145200; Potri.001G152300; Potri.001G175200; Potri.001G245800; Potri.001G301000; Potri.001G354900; Potri.001G375400; Potri.002G049500; Potri.002G085300; Potri.002G187400; Potri.002G222700; Potri.002G240900; Potri.003G001800; Potri.003G034700; Potri.003G059700; Potri.003G109300; Potri.003G134900; Pot…
cellular component	organelle	86	Potri.001G000800; Potri.001G057300; Potri.001G058200; Potri.001G104600; Potri.001G177400; Potri.001G292300; Potri.001G294100; Potri.001G416300; Potri.001G430700; Potri.001G436100; Potri.001G440900; Potri.002G021800; Potri.002G100200; Potri.002G113300; Potri.002G186400; Potri.002G256600; Potri.003G079200; Potri.003G125500; Potri.003G126800; Potri.003G189300; Potri.003G209800; Potri.003G223800; Pot…
cellular component	organelle part	26	Potri.001G000800; Potri.001G104600; Potri.001G294100; Potri.001G416300; Potri.002G021800; Potri.002G100200; Potri.003G126800; Potri.003G209800; Potri.003G223800; Potri.004G161100; Potri.005G021100; Potri.005G038900; Potri.005G075600; Potri.005G116900; Potri.005G235700; Potri.008G170800; Potri.009G087000; Potri.009G133900; Potri.012G130300; Potri.013G026200; Potri.013G033900; Potri.014G059000; Pot…
molecular function	antioxidant activity	38	Potri.001G011500; Potri.001G013000; Potri.001G458700; Potri.002G065300; Potri.003G159800; Potri.003G214500; Potri.004G015300; Potri.004G023100; Potri.005G026200; Potri.005G072800; Potri.005G108900; Potri.005G118700; Potri.005G195600; Potri.006G107000; Potri.006G254500; Potri.007G122100; Potri.007G122200; Potri.007G122300; Potri.007G132800; Potri.008G022600; Potri.008G022700; Potri.012G006800; Pot…
molecular function	binding	1147	Potri.001G000800; Potri.001G003000; Potri.001G011500; Potri.001G013000; Potri.001G014600; Potri.001G015400; Potri.001G015700; Potri.001G020600; Potri.001G020900; Potri.001G022900; Potri.001G024800; Potri.001G039900; Potri.001G040000; Potri.001G040200; Potri.001G041100; Potri.001G044500; Potri.001G045000; Potri.001G045800; Potri.001G045900; Potri.001G048700; Potri.001G048900; Potri.001G050300; Pot…
molecular function	catalytic activity	1217	Potri.001G000800; Potri.001G003000; Potri.001G006500; Potri.001G011500; Potri.001G012300; Potri.001G013000; Potri.001G014600; Potri.001G015400; Potri.001G020900; Potri.001G028200; Potri.001G036900; Potri.001G039900; Potri.001G040000; Potri.001G041100; Potri.001G041700; Potri.001G042900; Potri.001G045000; Potri.001G045100; Potri.001G045500; Potri.001G045800; Potri.001G045900; Potri.001G046100; Pot…
molecular function	electron carrier activity	28	Potri.001G085100; Potri.001G186800; Potri.001G192100; Potri.001G209300; Potri.001G398800; Potri.002G208400; Potri.002G241500; Potri.003G183300; Potri.004G049800; Potri.006G067300; Potri.006G067400; Potri.006G264600; Potri.008G144800; Potri.008G214500; Potri.009G136200; Potri.010G021800; Potri.010G097600; Potri.011G058800; Potri.012G082800; Potri.014G134200; Potri.016G038600; Potri.016G079400; Pot…
molecular function	enzyme regulator activity	52	Potri.001G109700; Potri.001G119300; Potri.001G225800; Potri.001G309900; Potri.002G145800; Potri.002G202600; Potri.003G001900; Potri.003G072700; Potri.003G113600; Potri.004G035800; Potri.004G067600; Potri.004G067800; Potri.005G221000; Potri.006G014500; Potri.006G134500; Potri.006G137800; Potri.006G212000; Potri.006G212200; Potri.007G108300; Potri.007G111600; Potri.007G111800; Potri.008G011100; Pot…
molecular function	molecular transducer activity	22	Potri.001G374300; Potri.002G229900; Potri.004G052400; Potri.004G052600; Potri.005G102600; Potri.006G171800; Potri.006G172900; Potri.006G268200; Potri.006G268400; Potri.006G268700; Potri.006G269100; Potri.006G270400; Potri.011G062600; Potri.011G062900; Potri.011G063000; Potri.014G028500; Potri.018G009900; Potri.018G011800; Potri.018G012100; Potri.018G012600; Potri.018G012900; Potri.018G096500
molecular function	nucleic acid binding transcription factor activity	139	Potri.001G018400; Potri.001G044500; Potri.001G058200; Potri.001G058800; Potri.001G079800; Potri.001G079900; Potri.001G083700; Potri.001G092400; Potri.001G092900; Potri.001G154100; Potri.001G154200; Potri.001G188500; Potri.001G229700; Potri.001G328000; Potri.001G374200; Potri.001G397200; Potri.002G039000; Potri.002G039100; Potri.002G039200; Potri.002G065600; Potri.002G114800; Potri.002G115900; Pot…
molecular function	protein binding transcription factor activity	3	Potri.012G091200; Potri.012G091400; Potri.015G087700
molecular function	receptor activity	22	Potri.001G374300; Potri.002G229900; Potri.004G052400; Potri.004G052600; Potri.005G102600; Potri.006G171800; Potri.006G172900; Potri.006G268200; Potri.006G268400; Potri.006G268700; Potri.006G269100; Potri.006G270400; Potri.011G062600; Potri.011G062900; Potri.011G063000; Potri.014G028500; Potri.018G009900; Potri.018G011800; Potri.018G012100; Potri.018G012600; Potri.018G012900; Potri.018G096500
molecular function	structural molecule activity	2	Potri.008G004400; Potri.011G011000
molecular function	transporter activity	145	Potri.001G069600; Potri.001G069700; Potri.001G081200; Potri.001G123700; Potri.001G124200; Potri.001G145200; Potri.001G150700; Potri.001G152300; Potri.001G175200; Potri.001G245800; Potri.001G310600; Potri.001G354900; Potri.001G374300; Potri.001G407800; Potri.002G049500; Potri.002G107200; Potri.002G129500; Potri.002G187400; Potri.002G225500; Potri.002G227500; Potri.002G229900; Potri.002G258700; Pot…

## Sheet: 72vs0 Top 30 GO term
id	term	category	ListHits	pval	Enrichment_score	Gene
GO:0055114	oxidation-reduction process	biological_process	317	1.78e-21	1.65673	Potri.008G067500; Potri.005G143800; Potri.018G146100; Potri.001G100200; Potri.001G391100; Potri.001G270700; Potri.010G055400; Potri.013G083600; Potri.005G185000; Potri.006G247700; Potri.007G122100; Potri.008G009500; Potri.017G135800; Potri.001G462800; Potri.005G060000; Potri.008G081900; Potri.004G074000; Potri.016G044100; Potri.007G026500; Potri.009G145400; Potri.001G268600; Potri.005G032700; Pot…
GO:0006468	protein phosphorylation	biological_process	294	2.55e-10	1.39972	Potri.014G068700; Potri.012G054700; Potri.009G066100; Potri.005G128200; Potri.010G017100; Potri.003G185700; Potri.002G065400; Potri.006G128500; Potri.016G101000; Potri.011G027500; Potri.T128900; Potri.T022800; Potri.001G239100; Potri.004G231600; Potri.017G008600; Potri.019G109400; Potri.001G039900; Potri.004G014700; Potri.005G057000; Potri.010G093700; Potri.001G349900; Potri.T010200; Potri.013G03…
GO:0006355	regulation of transcription, DNA-templated	biological_process	203	1.1e-09	1.49099	Potri.006G193700; Potri.006G071600; Potri.012G075300; Potri.003G138600; Potri.015G141100; Potri.002G114800; Potri.014G100900; Potri.008G129500; Potri.001G328000; Potri.017G063300; Potri.009G009800; Potri.017G013700; Potri.019G036100; Potri.014G126100; Potri.007G078200; Potri.018G008500; Potri.001G083700; Potri.011G007800; Potri.008G089000; Potri.009G017400; Potri.010G072300; Potri.007G138100; Pot…
GO:0009611	response to wounding	biological_process	13	1.81e-08	4.95677	Potri.011G110100; Potri.010G075600; Potri.005G221000; Potri.010G075300; Potri.016G079100; Potri.010G075800; Potri.016G078900; Potri.010G075200; Potri.006G212000; Potri.T083400; Potri.006G212200; Potri.016G078800; Potri.011G110400
GO:0006952	defense response	biological_process	25	1.92e-08	3.13203	Potri.003G001800; Potri.011G025900; Potri.008G131300; Potri.004G021100; Potri.008G213100; Potri.005G099200; Potri.008G066000; Potri.014G152800; Potri.010G000600; Potri.008G212400; Potri.010G191300; Potri.008G041400; Potri.005G111400; Potri.011G026200; Potri.004G050000; Potri.008G212100; Potri.007G146900; Potri.017G051100; Potri.001G405600; Potri.016G088000; Potri.004G020000; Potri.011G026100; Pot…
GO:0008283	cell population proliferation	biological_process	7	2.83e-08	7.67346	Potri.007G006800; Potri.009G085600; Potri.009G148900; Potri.002G116300; Potri.014G014000; Potri.014G006900; Potri.004G188200
GO:0005975	carbohydrate metabolic process	biological_process	92	2.2e-07	1.67388	Potri.012G131400; Potri.003G211100; Potri.012G045900; Potri.001G223600; Potri.001G224000; Potri.T018600; Potri.011G006100; Potri.010G159900; Potri.008G108100; Potri.002G261800; Potri.007G018100; Potri.003G097300; Potri.003G159700; Potri.006G048100; Potri.006G188300; Potri.016G057600; Potri.004G019800; Potri.002G190600; Potri.002G060500; Potri.007G009300; Potri.015G007300; Potri.009G087700; Potri.…
GO:0006032	chitin catabolic process	biological_process	10	8.78e-06	3.98621	Potri.014G111800; Potri.019G093700; Potri.019G094100; Potri.T175200; Potri.013G125000; Potri.009G142100; Potri.004G182000; Potri.019G093800; Potri.009G142200; Potri.002G186500
GO:0016998	cell wall macromolecule catabolic process	biological_process	10	1.51e-05	3.8129	Potri.014G111800; Potri.019G093700; Potri.019G094100; Potri.T175200; Potri.013G125000; Potri.009G142100; Potri.004G182000; Potri.019G093800; Potri.009G142200; Potri.002G186500
GO:0006979	response to oxidative stress	biological_process	34	2.6e-05	1.98779	Potri.013G083600; Potri.007G122100; Potri.T160100; Potri.T163100; Potri.008G022700; Potri.005G118700; Potri.001G011500; Potri.007G132800; Potri.005G072800; Potri.004G015300; Potri.007G122300; Potri.013G156800; Potri.002G065300; Potri.006G107000; Potri.T160000; Potri.017G064100; Potri.013G154400; Potri.005G108900; Potri.004G023100; Potri.001G013000; Potri.012G006800; Potri.003G214500; Potri.013G06…
GO:0005576	extracellular region	cellular_component	7	2.83e-08	7.67346	Potri.007G006800; Potri.009G085600; Potri.009G148900; Potri.002G116300; Potri.014G014000; Potri.014G006900; Potri.004G188200
GO:0005618	cell wall	cellular_component	31	2.53e-05	2.05954	Potri.011G025400; Potri.012G126800; Potri.003G097300; Potri.003G159700; Potri.006G134500; Potri.002G060500; Potri.016G017700; Potri.012G014500; Potri.002G236200; Potri.002G202600; Potri.004G156300; Potri.006G122900; Potri.003G072700; Potri.003G076900; Potri.001G071000; Potri.004G021000; Potri.002G060400; Potri.006G071200; Potri.005G201200; Potri.019G125000; Potri.014G067100; Potri.003G001900; Pot…
GO:0016020	membrane	cellular_component	157	0.0128586	1.17578	Potri.006G270400; Potri.001G048700; Potri.012G133500; Potri.004G229000; Potri.002G089800; Potri.003G121400; Potri.003G191200; Potri.018G032900; Potri.010G209200; Potri.001G145200; Potri.003G046800; Potri.008G130400; Potri.007G091700; Potri.005G246600; Potri.001G012200; Potri.018G040500; Potri.017G089800; Potri.017G145500; Potri.012G043000; Potri.007G123000; Potri.015G034200; Potri.010G063500; Pot…
GO:0031012	extracellular matrix	cellular_component	5	0.032591	1.99311	Potri.019G073500; Potri.008G028000; Potri.019G073700; Potri.012G104600; Potri.015G103900
GO:0000145	exocyst	cellular_component	5	0.281865	1.12432	Potri.010G212400; Potri.009G026900; Potri.001G234600; Potri.006G214300; Potri.012G097100
GO:0015629	actin cytoskeleton	cellular_component	3	0.290028	1.09621	Potri.008G170800; Potri.003G125500; Potri.009G133100
GO:0005874	microtubule	cellular_component	5	0.302516	1.09621	Potri.002G021800; Potri.001G104600; Potri.012G130300; Potri.017G092100; Potri.003G126800
GO:0005783	endoplasmic reticulum	cellular_component	6	0.420387	0.974408	Potri.015G055000; Potri.001G430700; Potri.015G109200; Potri.001G057300; Potri.019G055200; Potri.001G436100
GO:0016021	integral component of membrane	cellular_component	128	0.569933	0.981222	Potri.006G123900; Potri.017G086800; Potri.003G001800; Potri.003G185700; Potri.014G136600; Potri.001G039900; Potri.010G209200; Potri.018G139400; Potri.001G145200; Potri.018G087100; Potri.008G130400; Potri.018G037500; Potri.018G040500; Potri.003G134900; Potri.005G075600; Potri.001G040000; Potri.016G024400; Potri.003G034700; Potri.018G041400; Potri.010G156600; Potri.002G085300; Potri.008G090400; Pot…
GO:0005871	kinesin complex	cellular_component	10	0.597454	0.876967	Potri.T144900; Potri.005G116900; Potri.013G026200; Potri.001G416300; Potri.004G161100; Potri.013G033900; Potri.001G000800; Potri.005G038900; Potri.003G223800; Potri.005G021100
GO:0003700	DNA-binding transcription factor activity	molecular_function	139	2.72e-16	1.98855	Potri.006G193700; Potri.006G071600; Potri.012G075300; Potri.003G138600; Potri.015G141100; Potri.002G114800; Potri.008G129500; Potri.001G328000; Potri.017G013700; Potri.019G036100; Potri.014G126100; Potri.007G078200; Potri.018G008500; Potri.001G083700; Potri.011G007800; Potri.010G072300; Potri.007G138100; Potri.009G055700; Potri.010G129200; Potri.005G223100; Potri.004G051800; Potri.012G031700; Pot…
GO:0016491	oxidoreductase activity	molecular_function	164	2.72e-16	1.87025	Potri.001G100200; Potri.006G206900; Potri.001G391100; Potri.005G185000; Potri.006G247700; Potri.017G135800; Potri.001G462800; Potri.003G144100; Potri.005G060000; Potri.008G081900; Potri.004G074000; Potri.016G044100; Potri.001G268600; Potri.T107500; Potri.017G075100; Potri.016G106100; Potri.004G034100; Potri.007G038300; Potri.003G178200; Potri.003G195900; Potri.011G158100; Potri.003G030500; Potri.…
GO:0004672	protein kinase activity	molecular_function	294	2.41e-10	1.40048	Potri.014G068700; Potri.012G054700; Potri.009G066100; Potri.005G128200; Potri.010G017100; Potri.003G185700; Potri.002G065400; Potri.006G128500; Potri.016G101000; Potri.011G027500; Potri.T128900; Potri.T022800; Potri.001G239100; Potri.004G231600; Potri.017G008600; Potri.019G109400; Potri.001G039900; Potri.004G014700; Potri.005G057000; Potri.010G093700; Potri.001G349900; Potri.T010200; Potri.013G03…
GO:0004553	hydrolase activity, hydrolyzing O-glycosyl compounds	molecular_function	79	5.21e-10	1.99082	Potri.003G211100; Potri.001G223600; Potri.001G224000; Potri.T018600; Potri.011G006100; Potri.010G159900; Potri.008G108100; Potri.002G261800; Potri.007G018100; Potri.003G097300; Potri.003G159700; Potri.006G048100; Potri.006G188300; Potri.016G057600; Potri.004G019800; Potri.002G060500; Potri.009G087700; Potri.008G055900; Potri.001G222900; Potri.001G223300; Potri.002G236200; Potri.016G138600; Potri.…
GO:0043565	sequence-specific DNA binding	molecular_function	70	3.7e-09	1.9996	Potri.006G193700; Potri.006G071600; Potri.003G138600; Potri.015G141100; Potri.008G129500; Potri.001G328000; Potri.007G078200; Potri.018G008500; Potri.001G083700; Potri.011G007800; Potri.012G031700; Potri.011G051600; Potri.019G059300; Potri.010G093400; Potri.014G120800; Potri.014G096200; Potri.014G141400; Potri.014G013400; Potri.014G050000; Potri.019G123500; Potri.003G169100; Potri.002G115900; Pot…
GO:0004867	serine-type endopeptidase inhibitor activity	molecular_function	13	7.94e-09	5.18208	Potri.011G110100; Potri.010G075600; Potri.005G221000; Potri.010G075300; Potri.016G079100; Potri.010G075800; Potri.016G078900; Potri.010G075200; Potri.006G212000; Potri.T083400; Potri.006G212200; Potri.016G078800; Potri.011G110400
GO:0020037	heme binding	molecular_function	109	1.16e-08	1.68886	Potri.008G067500; Potri.005G143800; Potri.018G146100; Potri.001G270700; Potri.013G083600; Potri.007G122100; Potri.007G026500; Potri.009G145400; Potri.009G069100; Potri.005G035200; Potri.011G130800; Potri.T160100; Potri.001G362600; Potri.012G142000; Potri.015G132800; Potri.009G109700; Potri.010G189800; Potri.T163100; Potri.008G022700; Potri.005G118700; Potri.004G019000; Potri.004G185300; Potri.013…
GO:0008083	growth factor activity	molecular_function	7	2.83e-08	7.67346	Potri.007G006800; Potri.009G085600; Potri.009G148900; Potri.002G116300; Potri.014G014000; Potri.014G006900; Potri.004G188200
GO:0004970	ionotropic glutamate receptor activity	molecular_function	22	1.81e-07	3.06242	Potri.006G270400; Potri.014G028500; Potri.018G009900; Potri.018G012900; Potri.018G012100; Potri.004G052400; Potri.018G012600; Potri.006G268200; Potri.006G171800; Potri.005G102600; Potri.006G268700; Potri.006G269100; Potri.001G374300; Potri.011G062900; Potri.004G052600; Potri.006G268400; Potri.018G096500; Potri.011G062600; Potri.011G063000; Potri.002G229900; Potri.006G172900; Potri.018G011800
GO:0004601	peroxidase activity	molecular_function	36	3.04e-07	2.32138	Potri.013G083600; Potri.007G122100; Potri.T160100; Potri.T163100; Potri.008G022700; Potri.005G118700; Potri.001G011500; Potri.007G132800; Potri.005G072800; Potri.004G015300; Potri.007G122300; Potri.013G156800; Potri.002G065300; Potri.006G107000; Potri.T160000; Potri.017G064100; Potri.013G154400; Potri.005G108900; Potri.004G023100; Potri.001G013000; Potri.012G006800; Potri.003G214500; Potri.013G06…

## Sheet: 72v0 KEGG classification
Classification_level2	Classification_level1	Type	Gene_number	Percentage	Gene
Environmental adaptation	Organismal Systems	ALL	458	6.14	Potri.001G018000; Potri.001G028600; Potri.001G043900; Potri.001G051500; Potri.001G051600; Potri.001G060800; Potri.001G070900; Potri.001G094500; Potri.001G097400; Potri.001G098300; Potri.001G099000; Potri.001G110200; Potri.001G117900; Potri.001G124900; Potri.001G134300; Potri.001G134400; Potri.001G134500; Potri.001G134700; Potri.001G138000; Potri.001G149600; Potri.001G206700; Potri.001G211400; Pot…
Environmental adaptation	Organismal Systems	DEG	61	8.25	Potri.001G028600; Potri.001G288600; Potri.001G332900; Potri.001G405000; Potri.001G406000; Potri.002G001400; Potri.002G132500; Potri.002G188600; Potri.002G245400; Potri.003G159800; Potri.004G051700; Potri.004G122900; Potri.004G202200; Potri.005G026200; Potri.005G035700; Potri.005G113600; Potri.005G183300; Potri.005G259900; Potri.006G052900; Potri.006G105300; Potri.006G112500; Potri.006G200600; Pot…
Amino acid metabolism	Metabolism	ALL	673	9.02	Potri.001G009600; Potri.001G036800; Potri.001G051700; Potri.001G051800; Potri.001G051900; Potri.001G071700; Potri.001G084000; Potri.001G099400; Potri.001G104500; Potri.001G106000; Potri.001G111700; Potri.001G113200; Potri.001G113300; Potri.001G118200; Potri.001G118300; Potri.001G122400; Potri.001G124900; Potri.001G143200; Potri.001G144800; Potri.001G144900; Potri.001G150500; Potri.001G153300; Pot…
Amino acid metabolism	Metabolism	DEG	91	12.31	Potri.001G099400; Potri.001G118200; Potri.001G162800; Potri.001G177300; Potri.001G348600; Potri.001G388200; Potri.001G388900; Potri.001G412900; Potri.002G072100; Potri.002G078600; Potri.002G091500; Potri.002G163700; Potri.002G189200; Potri.002G224100; Potri.002G232100; Potri.002G236800; Potri.003G111200; Potri.003G120300; Potri.003G132300; Potri.003G162800; Potri.003G187000; Potri.003G187100; Pot…
Biosynthesis of other secondary metabolites	Metabolism	ALL	480	6.43	Potri.001G006800; Potri.001G006900; Potri.001G007100; Potri.001G011000; Potri.001G011200; Potri.001G011300; Potri.001G011500; Potri.001G011600; Potri.001G013000; Potri.001G013100; Potri.001G015100; Potri.001G028600; Potri.001G036900; Potri.001G042900; Potri.001G045000; Potri.001G045100; Potri.001G045300; Potri.001G045400; Potri.001G045500; Potri.001G045600; Potri.001G045700; Potri.001G045800; Pot…
Biosynthesis of other secondary metabolites	Metabolism	DEG	124	16.78	Potri.001G011500; Potri.001G013000; Potri.001G015100; Potri.001G028600; Potri.001G036900; Potri.001G042900; Potri.001G045000; Potri.001G045100; Potri.001G045500; Potri.001G045600; Potri.001G045800; Potri.001G045900; Potri.001G046100; Potri.001G046400; Potri.001G118200; Potri.001G222800; Potri.001G222900; Potri.001G223300; Potri.001G223400; Potri.001G223500; Potri.001G223600; Potri.001G223700; Pot…
Carbohydrate metabolism	Metabolism	ALL	1194	15.99	Potri.001G000500; Potri.001G000600; Potri.001G001600; Potri.001G006500; Potri.001G007400; Potri.001G015100; Potri.001G027400; Potri.001G027900; Potri.001G037700; Potri.001G052300; Potri.001G059900; Potri.001G061400; Potri.001G068200; Potri.001G079500; Potri.001G087100; Potri.001G087600; Potri.001G090700; Potri.001G092200; Potri.001G095300; Potri.001G095800; Potri.001G097900; Potri.001G099600; Pot…
Carbohydrate metabolism	Metabolism	DEG	183	24.76	Potri.001G006500; Potri.001G015100; Potri.001G095300; Potri.001G097900; Potri.001G105900; Potri.001G139500; Potri.001G177300; Potri.001G206800; Potri.001G219300; Potri.001G222800; Potri.001G222900; Potri.001G223300; Potri.001G223400; Potri.001G223500; Potri.001G223600; Potri.001G223700; Potri.001G223800; Potri.001G223900; Potri.001G224000; Potri.001G254800; Potri.001G275500; Potri.001G337400; Pot…
Energy metabolism	Metabolism	ALL	481	6.44	Potri.001G029900; Potri.001G048300; Potri.001G054500; Potri.001G056700; Potri.001G067900; Potri.001G071900; Potri.001G078500; Potri.001G081500; Potri.001G103500; Potri.001G134000; Potri.001G161400; Potri.001G162800; Potri.001G173800; Potri.001G188100; Potri.001G189700; Potri.001G193600; Potri.001G199600; Potri.001G210000; Potri.001G225700; Potri.001G240300; Potri.001G257000; Potri.001G285100; Pot…
Energy metabolism	Metabolism	DEG	30	4.06	Potri.001G162800; Potri.002G146300; Potri.002G174000; Potri.002G189300; Potri.002G239700; Potri.003G099400; Potri.004G154900; Potri.005G093200; Potri.005G206200; Potri.006G047500; Potri.006G082500; Potri.006G107100; Potri.006G121900; Potri.006G165700; Potri.006G188600; Potri.006G236500; Potri.008G127600; Potri.008G153300; Potri.009G008500; Potri.009G010200; Potri.010G055400; Potri.011G079500; Pot…
Glycan biosynthesis and metabolism	Metabolism	ALL	188	2.52	Potri.001G008600; Potri.001G027400; Potri.001G028100; Potri.001G031500; Potri.001G071500; Potri.001G109200; Potri.001G136800; Potri.001G160600; Potri.001G232600; Potri.001G232700; Potri.001G232800; Potri.001G232900; Potri.001G275600; Potri.001G298900; Potri.001G299000; Potri.001G336400; Potri.001G338000; Potri.001G343600; Potri.001G345200; Potri.001G350400; Potri.001G350700; Potri.001G352000; Pot…
Glycan biosynthesis and metabolism	Metabolism	DEG	8	1.08	Potri.001G071500; Potri.001G298900; Potri.004G039300; Potri.005G120400; Potri.006G062200; Potri.008G079400; Potri.008G186000; Potri.012G131400
Lipid metabolism	Metabolism	ALL	591	7.92	Potri.001G013500; Potri.001G015300; Potri.001G015400; Potri.001G015500; Potri.001G015600; Potri.001G020800; Potri.001G027400; Potri.001G032000; Potri.001G044200; Potri.001G051800; Potri.001G051900; Potri.001G059000; Potri.001G061100; Potri.001G068400; Potri.001G070300; Potri.001G088700; Potri.001G091900; Potri.001G105100; Potri.001G105200; Potri.001G110100; Potri.001G111700; Potri.001G112100; Pot…
Lipid metabolism	Metabolism	DEG	72	9.74	Potri.001G015400; Potri.001G059000; Potri.001G061100; Potri.001G091900; Potri.001G112100; Potri.001G167700; Potri.001G177300; Potri.001G275500; Potri.001G391100; Potri.001G412900; Potri.002G012800; Potri.002G072100; Potri.002G130700; Potri.003G037700; Potri.003G060300; Potri.003G061700; Potri.003G075000; Potri.003G075100; Potri.003G079200; Potri.003G120300; Potri.004G131700; Potri.004G148600; Pot…
Metabolism of cofactors and vitamins	Metabolism	ALL	403	5.4	Potri.001G010800; Potri.001G013500; Potri.001G014000; Potri.001G036900; Potri.001G051200; Potri.001G051700; Potri.001G053900; Potri.001G055700; Potri.001G087400; Potri.001G088700; Potri.001G104400; Potri.001G112500; Potri.001G112600; Potri.001G126700; Potri.001G156600; Potri.001G178700; Potri.001G178800; Potri.001G182100; Potri.001G196800; Potri.001G199100; Potri.001G209900; Potri.001G212000; Pot…
Metabolism of cofactors and vitamins	Metabolism	DEG	32	4.33	Potri.001G036900; Potri.001G104400; Potri.001G112500; Potri.001G126700; Potri.001G286400; Potri.001G310500; Potri.001G348600; Potri.001G403300; Potri.002G240800; Potri.002G247100; Potri.003G188500; Potri.004G020500; Potri.005G099900; Potri.005G184700; Potri.006G100500; Potri.008G196800; Potri.009G012700; Potri.009G080600; Potri.010G041800; Potri.011G023900; Potri.011G025200; Potri.011G134900; Pot…
Metabolism of other amino acids	Metabolism	ALL	350	4.69	Potri.001G015100; Potri.001G050000; Potri.001G059900; Potri.001G084000; Potri.001G095800; Potri.001G102000; Potri.001G102100; Potri.001G104500; Potri.001G105100; Potri.001G105200; Potri.001G105500; Potri.001G105600; Potri.001G118200; Potri.001G118300; Potri.001G155500; Potri.001G156900; Potri.001G159400; Potri.001G167100; Potri.001G212000; Potri.001G222800; Potri.001G222900; Potri.001G223200; Pot…
Metabolism of other amino acids	Metabolism	DEG	79	10.69	Potri.001G015100; Potri.001G102000; Potri.001G118200; Potri.001G222800; Potri.001G222900; Potri.001G223300; Potri.001G223400; Potri.001G223500; Potri.001G223600; Potri.001G223700; Potri.001G223800; Potri.001G223900; Potri.001G224000; Potri.001G337400; Potri.001G412900; Potri.001G431700; Potri.001G437000; Potri.001G437400; Potri.001G456900; Potri.002G219600; Potri.002G240800; Potri.003G075000; Pot…
Metabolism of terpenoids and polyketides	Metabolism	ALL	362	4.85	Potri.001G007700; Potri.001G020900; Potri.001G024300; Potri.001G049100; Potri.001G049200; Potri.001G099300; Potri.001G100200; Potri.001G111700; Potri.001G135500; Potri.001G167800; Potri.001G167900; Potri.001G176600; Potri.001G200100; Potri.001G225100; Potri.001G229100; Potri.001G242500; Potri.001G242600; Potri.001G250900; Potri.001G259100; Potri.001G268600; Potri.001G279900; Potri.001G303400; Pot…
Metabolism of terpenoids and polyketides	Metabolism	DEG	66	8.93	Potri.001G020900; Potri.001G049100; Potri.001G049200; Potri.001G100200; Potri.001G167900; Potri.001G250900; Potri.001G268600; Potri.001G311900; Potri.001G312100; Potri.001G372400; Potri.001G378400; Potri.001G380500; Potri.001G393800; Potri.001G412900; Potri.002G030500; Potri.002G056800; Potri.002G151300; Potri.002G191900; Potri.003G120300; Potri.004G074000; Potri.004G117700; Potri.004G208500; Pot…
Nucleotide metabolism	Metabolism	ALL	205	2.75	Potri.001G001600; Potri.001G026300; Potri.001G052400; Potri.001G073100; Potri.001G091000; Potri.001G121400; Potri.001G145300; Potri.001G145700; Potri.001G150800; Potri.001G153400; Potri.001G160100; Potri.001G168200; Potri.001G196800; Potri.001G254000; Potri.001G273400; Potri.001G273500; Potri.001G289300; Potri.001G293400; Potri.001G329700; Potri.001G332100; Potri.001G333100; Potri.001G334900; Pot…
Nucleotide metabolism	Metabolism	DEG	11	1.49	Potri.001G073100; Potri.001G160100; Potri.006G053400; Potri.006G150600; Potri.008G002500; Potri.008G159700; Potri.010G233200; Potri.010G242600; Potri.012G043300; Potri.014G148200; Potri.019G031200
Drug resistance	Human Diseases	ALL	2	0.03	Potri.011G080600; Potri.012G053600
Endocrine and metabolic diseases	Human Diseases	ALL	27	0.36	Potri.001G220200; Potri.001G252100; Potri.001G252300; Potri.001G381300; Potri.002G019500; Potri.004G174900; Potri.005G110700; Potri.005G201800; Potri.005G242000; Potri.007G061500; Potri.008G068300; Potri.008G068400; Potri.008G200800; Potri.009G046600; Potri.009G134600; Potri.010G029700; Potri.010G188800; Potri.010G188900; Potri.011G061500; Potri.011G102500; Potri.012G077800; Potri.013G123800; Pot…
Folding, sorting and degradation	Genetic Information Processing	ALL	851	11.4	Potri.001G001700; Potri.001G002500; Potri.001G010500; Potri.001G026200; Potri.001G038000; Potri.001G038500; Potri.001G039000; Potri.001G040400; Potri.001G042600; Potri.001G042700; Potri.001G046700; Potri.001G047100; Potri.001G054400; Potri.001G072200; Potri.001G073200; Potri.001G079500; Potri.001G087500; Potri.001G088200; Potri.001G089300; Potri.001G091800; Potri.001G094900; Potri.001G095100; Pot…
Folding, sorting and degradation	Genetic Information Processing	DEG	41	5.55	Potri.001G192600; Potri.001G215100; Potri.001G401600; Potri.001G430700; Potri.001G436100; Potri.002G007200; Potri.002G079600; Potri.003G039600; Potri.003G071100; Potri.004G004400; Potri.004G042700; Potri.004G200400; Potri.005G127900; Potri.005G244200; Potri.006G202200; Potri.006G235100; Potri.007G030900; Potri.007G123000; Potri.008G107800; Potri.009G005700; Potri.009G120200; Potri.009G161500; Pot…
Replication and repair	Genetic Information Processing	ALL	234	3.13	Potri.001G038000; Potri.001G044400; Potri.001G062300; Potri.001G070500; Potri.001G074000; Potri.001G074700; Potri.001G101300; Potri.001G131100; Potri.001G150400; Potri.001G165500; Potri.001G167400; Potri.001G172800; Potri.001G178100; Potri.001G213900; Potri.001G247700; Potri.001G251000; Potri.001G320300; Potri.001G334600; Potri.001G339600; Potri.001G357900; Potri.001G358100; Potri.001G387300; Pot…
Replication and repair	Genetic Information Processing	DEG	16	2.17	Potri.001G044400; Potri.001G074700; Potri.001G358100; Potri.002G133800; Potri.003G156500; Potri.003G157000; Potri.004G184100; Potri.005G061400; Potri.006G212100; Potri.008G081000; Potri.010G055900; Potri.010G137300; Potri.011G129100; Potri.014G121000; Potri.015G041400; Potri.017G053800
Transcription	Genetic Information Processing	ALL	409	5.48	Potri.001G003700; Potri.001G006300; Potri.001G006400; Potri.001G024400; Potri.001G025500; Potri.001G030000; Potri.001G030700; Potri.001G030800; Potri.001G031700; Potri.001G042600; Potri.001G042700; Potri.001G072100; Potri.001G073500; Potri.001G082100; Potri.001G086500; Potri.001G094400; Potri.001G101300; Potri.001G107500; Potri.001G168300; Potri.001G169900; Potri.001G179300; Potri.001G196500; Pot…
Transcription	Genetic Information Processing	DEG	4	0.54	Potri.005G061400; Potri.009G072400; Potri.016G042200; Potri.016G042300
Translation	Genetic Information Processing	ALL	1002	13.42	Potri.001G001200; Potri.001G007800; Potri.001G013300; Potri.001G024500; Potri.001G025300; Potri.001G026100; Potri.001G026800; Potri.001G031700; Potri.001G033900; Potri.001G046600; Potri.001G047400; Potri.001G048000; Potri.001G048100; Potri.001G063100; Potri.001G067800; Potri.001G069100; Potri.001G071100; Potri.001G072000; Potri.001G072900; Potri.001G078600; Potri.001G088300; Potri.001G093400; Pot…
Translation	Genetic Information Processing	DEG	11	1.49	Potri.002G064600; Potri.004G148000; Potri.006G235700; Potri.006G260900; Potri.007G134000; Potri.010G145200; Potri.011G011000; Potri.013G159300; Potri.014G086400; Potri.017G017800; Potri.017G036200
Membrane transport	Environmental Information Processing	ALL	62	0.83	Potri.001G095600; Potri.001G095700; Potri.001G139600; Potri.001G139700; Potri.001G165000; Potri.001G354900; Potri.001G417600; Potri.001G417800; Potri.001G417900; Potri.002G019600; Potri.002G187400; Potri.002G187500; Potri.002G255800; Potri.003G034800; Potri.003G070300; Potri.003G094400; Potri.003G182600; Potri.003G182800; Potri.003G182900; Potri.004G123000; Potri.005G064300; Potri.005G241900; Pot…
Membrane transport	Environmental Information Processing	DEG	10	1.35	Potri.001G354900; Potri.002G187400; Potri.005G064300; Potri.006G123900; Potri.007G104800; Potri.010G003000; Potri.014G113200; Potri.014G113500; Potri.018G087100; Potri.018G141400
Signal transduction	Environmental Information Processing	ALL	601	8.05	Potri.001G015900; Potri.001G016000; Potri.001G018000; Potri.001G019100; Potri.001G027000; Potri.001G027900; Potri.001G029800; Potri.001G057400; Potri.001G060400; Potri.001G062500; Potri.001G069000; Potri.001G070900; Potri.001G088600; Potri.001G091000; Potri.001G092100; Potri.001G092500; Potri.001G098300; Potri.001G099000; Potri.001G099400; Potri.001G102900; Potri.001G104700; Potri.001G105700; Pot…
Signal transduction	Environmental Information Processing	DEG	80	10.83	Potri.001G016000; Potri.001G027000; Potri.001G062500; Potri.001G069000; Potri.001G092100; Potri.001G099400; Potri.001G166200; Potri.001G177400; Potri.001G205400; Potri.001G288600; Potri.001G298300; Potri.001G410400; Potri.002G039000; Potri.002G039100; Potri.002G070600; Potri.002G087000; Potri.002G145300; Potri.002G163700; Potri.002G176900; Potri.002G186400; Potri.002G248900; Potri.002G256600; Pot…
Transport and catabolism	Cellular Processes	ALL	567	7.6	Potri.001G004600; Potri.001G007800; Potri.001G026400; Potri.001G027900; Potri.001G034200; Potri.001G042600; Potri.001G042700; Potri.001G051800; Potri.001G051900; Potri.001G061000; Potri.001G066800; Potri.001G073300; Potri.001G091900; Potri.001G104600; Potri.001G106100; Potri.001G112100; Potri.001G118000; Potri.001G122700; Potri.001G126500; Potri.001G135700; Potri.001G138500; Potri.001G142100; Pot…
Transport and catabolism	Cellular Processes	DEG	27	3.65	Potri.001G091900; Potri.001G104600; Potri.001G112100; Potri.001G126500; Potri.002G021800; Potri.003G037700; Potri.003G069300; Potri.003G069600; Potri.003G079200; Potri.003G126800; Potri.004G035800; Potri.004G100900; Potri.006G140800; Potri.008G170800; Potri.009G133500; Potri.009G145000; Potri.010G127000; Potri.011G044100; Potri.013G056900; Potri.014G059000; Potri.015G109200; Potri.017G113900; Pot…
		DEG	1	0.14	Potri.001G133300

## Sheet: 72vs0 KEGG enrichment Top 20
id	term	ListHits	pval	Enrichment_score	Gene
path:peu00940	Phenylpropanoid biosynthesis	92	1.12e-23	2.95028	Potri.001G011500; Potri.001G013000; Potri.001G015100; Potri.001G036900; Potri.001G042900; Potri.001G045000; Potri.001G045100; Potri.001G045500; Potri.001G045600; Potri.001G045800; Potri.001G045900; Potri.001G046100; Potri.001G046400; Potri.001G222800; Potri.001G222900; Potri.001G223300; Potri.001G223400; Potri.001G223500; Potri.001G223600; Potri.001G223700; Potri.001G223800; Potri.001G223900; Pot…
path:peu00500	Starch and sucrose metabolism	61	9.19e-15	2.77563	Potri.001G006500; Potri.001G015100; Potri.001G097900; Potri.001G139500; Potri.001G222800; Potri.001G222900; Potri.001G223300; Potri.001G223400; Potri.001G223500; Potri.001G223600; Potri.001G223700; Potri.001G223800; Potri.001G223900; Potri.001G224000; Potri.001G254800; Potri.001G351900; Potri.001G449500; Potri.002G033400; Potri.002G094500; Potri.002G202300; Potri.002G219600; Potri.002G219900; Pot…
path:peu00592	alpha-Linolenic acid metabolism	31	5.79e-12	3.68407	Potri.001G015400; Potri.001G167700; Potri.001G391100; Potri.002G012800; Potri.002G072100; Potri.002G130700; Potri.003G079200; Potri.004G148600; Potri.004G148900; Potri.004G149000; Potri.005G045900; Potri.005G060000; Potri.005G060200; Potri.005G060300; Potri.005G248500; Potri.007G108400; Potri.007G108500; Potri.007G108600; Potri.008G106400; Potri.008G117300; Potri.009G109700; Potri.013G102700; Pot…
path:peu00460	Cyanoamino acid metabolism	26	2.37e-09	3.36716	Potri.001G015100; Potri.001G222800; Potri.001G222900; Potri.001G223300; Potri.001G223400; Potri.001G223500; Potri.001G223600; Potri.001G223700; Potri.001G223800; Potri.001G223900; Potri.001G224000; Potri.002G219600; Potri.003G211100; Potri.004G019400; Potri.004G019800; Potri.004G109200; Potri.004G110200; Potri.005G082800; Potri.008G094200; Potri.010G159900; Potri.012G049300; Potri.014G086300; Pot…
path:peu04016	MAPK signaling pathway - plant	49	6.64e-08	2.1335	Potri.001G016000; Potri.001G092100; Potri.001G099400; Potri.001G205400; Potri.001G288600; Potri.002G039000; Potri.002G039100; Potri.002G070600; Potri.002G163700; Potri.002G176900; Potri.002G248900; Potri.003G132300; Potri.003G159800; Potri.004G122900; Potri.004G182000; Potri.005G026200; Potri.005G057800; Potri.005G189300; Potri.005G223200; Potri.006G105300; Potri.006G229900; Potri.007G110100; Pot…
path:peu00300	Lysine biosynthesis	9	1.09e-05	4.32921	Potri.002G091500; Potri.002G236800; Potri.007G013200; Potri.008G135700; Potri.010G105300; Potri.013G099500; Potri.014G071100; Potri.014G145700; Potri.017G073100
path:peu00270	Cysteine and methionine metabolism	35	1.25e-05	2.03191	Potri.001G099400; Potri.002G078600; Potri.002G163700; Potri.002G189200; Potri.002G224100; Potri.002G236800; Potri.003G111200; Potri.003G132300; Potri.003G187000; Potri.003G187100; Potri.004G134000; Potri.004G190900; Potri.005G099900; Potri.005G182700; Potri.006G107100; Potri.006G151600; Potri.007G007800; Potri.008G009500; Potri.008G135700; Potri.008G153300; Potri.008G155900; Potri.009G096600; Pot…
path:peu00010	Glycolysis / Gluconeogenesis	36	1.87e-05	1.97638	Potri.001G095300; Potri.001G254800; Potri.001G412900; Potri.002G003100; Potri.002G072100; Potri.003G111200; Potri.004G054100; Potri.005G060000; Potri.005G060200; Potri.005G060300; Potri.006G037300; Potri.006G165700; Potri.006G235100; Potri.007G009300; Potri.007G108400; Potri.007G108500; Potri.007G108600; Potri.008G002500; Potri.008G159700; Potri.010G055400; Potri.010G233200; Potri.011G064000; Pot…
path:peu00480	Glutathione metabolism	32	2.34e-05	2.04587	Potri.001G102000; Potri.001G337400; Potri.001G431700; Potri.001G437000; Potri.001G437400; Potri.003G178200; Potri.005G082800; Potri.005G246300; Potri.006G024200; Potri.006G254500; Potri.008G174900; Potri.008G175000; Potri.008G175100; Potri.010G061800; Potri.010G070900; Potri.011G113000; Potri.011G113200; Potri.011G113400; Potri.011G114000; Potri.011G140400; Potri.012G050100; Potri.012G050200; Pot…
path:peu00350	Tyrosine metabolism	22	3.05e-05	2.36418	Potri.001G118200; Potri.001G388200; Potri.001G388900; Potri.002G072100; Potri.005G060000; Potri.005G060200; Potri.005G060300; Potri.006G107100; Potri.007G108400; Potri.007G108500; Potri.007G108600; Potri.010G088800; Potri.010G088900; Potri.011G152900; Potri.014G193800; Potri.017G014100; Potri.018G082500; Potri.T061900; Potri.T062200; Potri.T107300; Potri.T107400; Potri.T107500
path:peu00430	Taurine and hypotaurine metabolism	8	5.35e-05	4.0406	Potri.005G082800; Potri.008G141100; Potri.010G100500; Potri.013G064200; Potri.017G079400; Potri.019G038900; Potri.T059200; Potri.T069600
path:peu00261	Monobactam biosynthesis	7	9.58e-05	4.15944	Potri.002G236800; Potri.008G135700; Potri.010G105300; Potri.013G099500; Potri.014G071100; Potri.014G145700; Potri.017G073100
path:peu00902	Monoterpenoid biosynthesis	7	0.000248598	3.7216	Potri.001G268600; Potri.001G372400; Potri.004G235500; Potri.004G235600; Potri.009G063300; Potri.009G063400; Potri.014G080100
path:peu04626	Plant-pathogen interaction	59	0.000394516	1.51266	Potri.001G288600; Potri.001G332900; Potri.001G405000; Potri.001G406000; Potri.002G001400; Potri.002G132500; Potri.002G188600; Potri.002G245400; Potri.003G159800; Potri.004G051700; Potri.004G122900; Potri.004G202200; Potri.005G026200; Potri.005G035700; Potri.005G113600; Potri.005G183300; Potri.005G259900; Potri.006G052900; Potri.006G105300; Potri.006G112500; Potri.006G200600; Potri.007G031900; Pot…
path:peu00071	Fatty acid degradation	16	0.00115239	2.09901	Potri.001G091900; Potri.001G412900; Potri.002G072100; Potri.003G079200; Potri.005G060000; Potri.005G060200; Potri.005G060300; Potri.007G108400; Potri.007G108500; Potri.007G108600; Potri.011G152900; Potri.014G168700; Potri.014G193800; Potri.T107300; Potri.T107400; Potri.T107500
path:peu00905	Brassinosteroid biosynthesis	9	0.0012265	2.67392	Potri.001G167900; Potri.004G117700; Potri.005G047800; Potri.006G141400; Potri.007G026500; Potri.008G067500; Potri.010G189800; Potri.019G071200; Potri.T122200
path:peu00052	Galactose metabolism	16	0.00454258	1.85775	Potri.001G254800; Potri.005G006800; Potri.006G037300; Potri.006G065700; Potri.006G210600; Potri.006G235100; Potri.007G009300; Potri.008G189400; Potri.011G154500; Potri.011G166700; Potri.012G045900; Potri.013G005800; Potri.013G005900; Potri.014G118400; Potri.018G069200; Potri.018G088300
path:peu00260	Glycine, serine and threonine metabolism	17	0.00560267	1.78881	Potri.001G118200; Potri.001G177300; Potri.002G236800; Potri.005G099900; Potri.008G009500; Potri.008G135700; Potri.009G096600; Potri.010G088800; Potri.010G088900; Potri.010G105300; Potri.013G099500; Potri.014G022800; Potri.014G145700; Potri.016G142900; Potri.017G073100; Potri.018G008700; Potri.019G018500
path:peu00904	Diterpenoid biosynthesis	8	0.00578163	2.30891	Potri.001G378400; Potri.002G151300; Potri.002G191900; Potri.006G247700; Potri.008G101600; Potri.010G149700; Potri.011G095600; Potri.013G045100
path:peu00040	Pentose and glucuronate interconversions	26	0.00642238	1.58216	Potri.001G339500; Potri.002G202600; Potri.002G238800; Potri.003G001900; Potri.003G175900; Potri.005G005500; Potri.006G134500; Potri.007G015700; Potri.007G144100; Potri.008G011100; Potri.008G032700; Potri.008G182200; Potri.009G060400; Potri.010G051800; Potri.010G229000; Potri.011G025400; Potri.011G135000; Potri.012G091300; Potri.012G091500; Potri.012G126800; Potri.012G126900; Potri.014G067100; Pot…
		566

## Sheet: invertase and inhibitor family
	Annotation	gene_id	FS0a	FS0b	FS0c	mean	log10(FPKM+1)	Zscore	FS24a	FS24b	FS24c	mean	log10(FPKM+1)	Zscore	FS48a	FS48b	FS48c	mean	log10(FPKM+1)	Zscore	FS72a	FS72b	FS72c	mean	log10(FPKM+1)	Zscore	gene_symbol	description	GO_id	GO_term	pathway	pathway_description	KOG	Best_hit_arabi_name	arabi_symbol	arabi_defline
C/VIF and PMEI	IF/PMEI1	Potri.001G108200	76.5289	78.4534	72.7372	75.9065	1.88596	2.27086	73.6578	77.4564	78.864	76.6594	1.89019	2.21214	128.379	139.905	120.065	129.45	2.11544	2.51353	120.119	127.474	131.882	126.492	2.10548	2.51161	MPE3	Pectinesterase 3	GO:0004857	enzyme inhibitor activity				AT3G47670.1		Plant invertase/pectin methylesterase inhibitor superfamily protein
	IF2	Potri.001G109700	0.72273	1.17669	0.673938	0.857786	0.268996	-0.413286	0.199535	0.234307	0.443105	0.292316	0.111369	-0.666743	0.741246	0.412375	0.614411	0.589344	0.201218	-0.490967	0.180678	0	0	0.060226	0.0253985	-0.716818			GO:0004857	enzyme inhibitor activity				AT5G64620.1	ATC/VIF2,C/VIF2	cell wall / vacuolar inhibitor of fructosidase 2
	IF/PMEI3	Potri.001G127500	0.294701	0.280917	0.306427	0.294015	0.111939	-0.673998	0.304127	0.401988	0.450452	0.385522	0.141614	-0.617794	0.50583	0.186594	1.58864	0.760355	0.2456	-0.421306	1.24831	0.18855	0.838484	0.758448	0.24513	-0.37578	PMEI	Pectinesterase inhibitor	GO:0004857	enzyme inhibitor activity				AT4G02250.1		Plant invertase/pectin methylesterase inhibitor superfamily protein
	IF/PMEI41	Potri.001G119300	2.78408	2.50335	1.45645	2.24796	0.511611	-0.0105488	3.24234	3.19988	3.01186	3.15136	0.61819	0.153506	2.72211	3.40036	2.95879	3.02709	0.604991	0.142781	4.7128	3.66858	5.45799	4.61312	0.749205	0.406579	PMEI10	Pectinesterase inhibitor 10	GO:0004857	enzyme inhibitor activity				AT1G62760.1		Plant invertase/pectin methylesterase inhibitor superfamily protein
	IF40	Potri.002G066300	0.114135	0.442425	0.221557	0.259372	0.100154	-0.693561	0	0.666848	0.087852	0.251567	0.097454	-0.689263	0	0.864986	0	0.288329	0.110027	-0.634097	0	0.271495	0.154741	0.142079	0.057696	-0.66669			GO:0004857	enzyme inhibitor activity
	IF/PMEI4	Potri.002G145800	0.736794	0.506586	0.822107	0.688496	0.2275	-0.482169	0.406275	0.238243	0.15077	0.265096	0.102123	-0.681705	0	0.169405	0.0898756	0.0864269	0.0360005	-0.750286	0	0	0	0	0	-0.756238		21 kDa protein	GO:0004857	enzyme inhibitor activity				AT4G00080.1	UNE11	Plant invertase/pectin methylesterase inhibitor superfamily protein
	IF/PMEI5	Potri.002G191500	0	0	0	0	0	-0.859815	0	0	0	0	0	-0.846984	0	0	0	0	0	-0.806791	0	0	0	0	0	-0.756238	PMEI5	Pectinesterase inhibitor 5	GO:0004857	enzyme inhibitor activity				AT2G31430.1		Plant invertase/pectin methylesterase inhibitor superfamily protein
	IF/PMEI6	Potri.002G194800	0	0	0	0	0	-0.859815	0	0	0	0	0	-0.846984	0	0	0	0	0	-0.806791	0	0	0	0	0	-0.756238	PME26	Putative pectinesterase/pectinesterase inhibitor 26	GO:0004857	enzyme inhibitor activity				AT1G02550.1		Plant invertase/pectin methylesterase inhibitor superfamily protein
	IF/PMEI7	Potri.002G194900	0	0	0	0	0	-0.859815	0	0	0	0	0	-0.846984	0	0	0	0	0	-0.806791	0	0	0	0	0	-0.756238	PME26	Putative pectinesterase/pectinesterase inhibitor 26	GO:0004857	enzyme inhibitor activity				AT1G02550.1		Plant invertase/pectin methylesterase inhibitor superfamily protein
	IF/PMEI42	Potri.002G195000	0	0	0	0	0	-0.859815	0	0	0	0	0	-0.846984	0	0	0	0	0	-0.806791	0	0	0	0	0	-0.756238	PME26	Putative pectinesterase/pectinesterase inhibitor 26	GO:0004857	enzyme inhibitor activity				AT1G02550.1		Plant invertase/pectin methylesterase inhibitor superfamily protein
	IF/PMEI43	Potri.003G086500	0.875049	1.90058	0.628719	#NAME?	#NAME?	#NAME?	3.20203	2.114	1.58028	2.29877	0.518352	-0.00807385	1.68807	1.87483	2.47285	2.01192	0.478843	-0.0552166	0.603036	1.64864	0.968618	1.07343	0.31669	-0.264714		Putative invertase inhibitor	GO:0004857	enzyme inhibitor activity				AT5G46940.1		Plant invertase/pectin methylesterase inhibitor superfamily protein
	IF/PMEI44	Potri.003G086600	0	0	0	0	0	-0.859815	0	0	0	0	0	-0.846984	0	0	0	0	0	-0.806791	0	0	0	0	0	-0.756238		Putative invertase inhibitor	GO:0004857	enzyme inhibitor activity				AT5G38610.1		Plant invertase/pectin methylesterase inhibitor superfamily protein
	IF/PMEI45	Potri.003G113600	6.19039	6.36262	7.78601	6.77967	0.890961	0.619168	5.67417	8.00032	6.5155	6.73	0.888179	0.590461	1.2841	0.982171	0.948263	1.07151	0.316287	-0.310358	1.74133	1.94237	1.06629	1.58333	0.41218	-0.116507	PMEI10	Pectinesterase inhibitor 10	GO:0004857	enzyme inhibitor activity				AT1G62760.1		Plant invertase/pectin methylesterase inhibitor superfamily protein
	IF/PMEI8	Potri.003G113700	25.1971	25.2729	24.4329	24.9676	1.41443	1.48812	17.1838	16.5623	14.8081	16.1847	1.23514	1.15199	12.5973	14.2857	13.8956	13.5929	1.16414	1.0204	20.9987	20.093	19.1379	20.0765	1.3238	1.29839		21 kDa protein	GO:0004857	enzyme inhibitor activity				AT4G12390.1	PME1	pectin methylesterase inhibitor 1
	IF9	Potri.003G122000	0.147663	0.0701661	0.441994	0.219941	0.0863388	-0.716494	0.0750062	0.127751	0.502406	0.235054	0.0916861	-0.698597	0.763508	0.281103	0.298046	0.447552	0.160634	-0.554665	0	0.270144	0.201348	0.157164	0.0633949	-0.657845			GO:0004857	enzyme inhibitor activity				AT5G64620.1	ATC/VIF2,C/VIF2	cell wall / vacuolar inhibitor of fructosidase 2
	IF/PMEI10	Potri.003G123500	19.1287	19.2436	18.1616	18.8446	1.29764	1.29425	21.0689	21.056	19.0812	20.402	1.33046	1.30625	15.8224	17.9221	15.8407	16.5284	1.24374	1.14534	18.4998	16.9671	16.1848	17.2172	1.26048	1.20012	MPE3	Pectinesterase 3	GO:0004857	enzyme inhibitor activity				AT3G47670.1		Plant invertase/pectin methylesterase inhibitor superfamily protein
	IF/PMEI11	Potri.004G016500	0	0	0	0	0	-0.859815	0	0	0	0	0	-0.846984	0	0	0	0	0	-0.806791	0	0	0	0	0	-0.756238	PMEI	Pectinesterase inhibitor	GO:0004857	enzyme inhibitor activity				AT4G02250.1		Plant invertase/pectin methylesterase inhibitor superfamily protein
	IF/PMEI12	Potri.005G007100	0	0	0	0	0	-0.859815	0	0	0	0	0	-0.846984	0	0	0	0	0	-0.806791	0	0	0	0	0	-0.756238	PMEI	Pectinesterase inhibitor	GO:0004857	enzyme inhibitor activity				AT1G09360.1		Plant invertase/pectin methylesterase inhibitor superfamily protein
	IF13	Potri.005G022200	0	0	0	0	0	-0.859815	0	0	0	0	0	-0.846984	0	0	0	0	0	-0.806791	0	0	0	0	0	-0.756238			GO:0004857	enzyme inhibitor activity
	IF46	Potri.005G022300	0	0	0	0	0	-0.859815	0	0	0	0	0	-0.846984	0	0	0	0	0	-0.806791	0	0	0	0	0	-0.756238			GO:0004857	enzyme inhibitor activity				AT3G49220.1		Plant invertase/pectin methylesterase inhibitor superfamily
	IF47	Potri.005G022400	0	0	0	0	0	-0.859815	0	0	0	0	0	-0.846984	0	0	0	0	0	-0.806791	0	0	0	0	0	-0.756238			GO:0004857	enzyme inhibitor activity				AT3G49220.1		Plant invertase/pectin methylesterase inhibitor superfamily
	IF14	Potri.005G195200	0	0	0	0	0	-0.859815	0	0	0	0	0	-0.846984	0	0	0	0	0	-0.806791	0	0	0	0	0	-0.756238			GO:0004857	enzyme inhibitor activity				AT5G64620.1	ATC/VIF2,C/VIF2	cell wall / vacuolar inhibitor of fructosidase 2
	IF/PMEI15	Potri.006G134900	0	0	0	0	0	-0.859815	0	0	0	0	0	-0.846984	0	0	0	0	0	-0.806791	0	0	0	0	0	-0.756238		Putative invertase inhibitor	GO:0004857	enzyme inhibitor activity				AT5G64620.1	ATC/VIF2,C/VIF2	cell wall / vacuolar inhibitor of fructosidase 2
	IF/PMEI16	Potri.006G137800	1.91568	2.80247	2.73015	2.48277	0.541924	0.0397716	1.31561	0.935346	0.744333	0.99843	0.300689	-0.360344	1.27512	0.236752	1.67611	1.06266	0.314428	-0.313277	0.0850087	0.0774082	0.0848615	0.0824261	0.0343983	-0.70285	PMEI3	Pectinesterase inhibitor 3	GO:0004857	enzyme inhibitor activity				AT5G20740.1		Plant invertase/pectin methylesterase inhibitor superfamily protein
	IF7	Potri.007G108300	5.96263	6.65842	3.85828	5.49311	0.812453	0.488845	3.41602	2.45093	1.82046	2.56247	0.551751	0.04598	2.58916	2.62452	3.31853	2.84407	0.584791	0.111076	1.39229	1.85697	1.85622	1.70183	0.431657	-0.0862759	C/VIF2	Cell wall / vacuolar inhibitor of fructosidase 2	GO:0004857	enzyme inhibitor activity				AT5G64620.1	ATC/VIF2,C/VIF2	cell wall / vacuolar inhibitor of fructosidase 2
	IF18	Potri.007G068300	0	0	0	0	0	-0.859815	0	0	0	0	0	-0.846984	0	0	0.173107	0.0577023	0.0243635	-0.768551	0	0	0	0	0	-0.756238	PMEI	Pectinesterase inhibitor	GO:0004857	enzyme inhibitor activity				AT4G00872.1		Plant invertase/pectin methylesterase inhibitor superfamily protein
	IF/PMEI19	Potri.008G013400	0.245075	0.233012	0.419135	0.299074	0.113634	-0.671185	0	0.364279	0.248279	0.204186	0.0806936	-0.716388	0.0932092	0.102948	0.546565	0.247574	0.0960663	-0.656009	0.33803	0	0	0.112677	0.046369	-0.68427	PMEI	Pectinesterase inhibitor	GO:0004857	enzyme inhibitor activity				AT5G64620.1	ATC/VIF2,C/VIF2	cell wall / vacuolar inhibitor of fructosidase 2
	PtC/VIF1/PMEI20	Potri.008G102600	4.70972	6.01865	6.11327	5.61388	0.820456	0.502131	2.79243	2.449	2.4892	2.57688	0.553504	0.0488166	2.67567	1.04212	1.78668	1.83482	0.452526	-0.0965228	1.33088	1.29233	1.51157	1.37826	0.376259	-0.172258	C/VIF1	Cell wall / vacuolar inhibitor of fructosidase 1	GO:0004857	enzyme inhibitor activity				AT3G17130.1		Plant invertase/pectin methylesterase inhibitor superfamily protein
	IF/PMEI21	Potri.008G132600	28.6085	25.9226	23.5896	26.0402	1.43201	1.5173	18.8532	18.9589	18.1633	18.6585	1.29355	1.24652	54.6467	53.3077	53.0079	53.6541	1.73762	1.92052	29.4501	29.2412	28.7689	29.1534	1.47934	1.53979	PMEI7	Pectinesterase inhibitor 7	GO:0004857	enzyme inhibitor activity				AT1G14890.1		Plant invertase/pectin methylesterase inhibitor superfamily protein
	IF22	Potri.009G083500	0.154337	0.0731412	0	0.0758261	0.0317421	-0.807124	0.235033	0.0682782	0.404536	0.235949	0.0920006	-0.698088	0.178782	0.193674	0.102729	0.158395	0.0638567	-0.706564	0	0.0964594	0	0.0321531	0.0137441	-0.734906	C/VIF1	Cell wall / vacuolar inhibitor of fructosidase 1	GO:0004857	enzyme inhibitor activity				AT1G47960.1	ATC/VIF1,C/VIF1	cell wall / vacuolar inhibitor of fructosidase 1
	PtC/VIF2/PMEI23	Potri.010G063000	36.0412	36.3234	39.6769	37.3472	1.58373	1.76916	24.4741	26.157	22.6968	24.4426	1.40556	1.4278	11.5637	11.2027	9.93984	10.9021	1.07562	0.881467	30.2747	30.2856	25.3206	28.627	1.47169	1.52792	C/VIF1	Cell wall / vacuolar inhibitor of fructosidase 1	GO:0004857	enzyme inhibitor activity				AT1G47960.1	ATC/VIF1,C/VIF1	cell wall / vacuolar inhibitor of fructosidase 1
	IF/PMEI24	Potri.010G109300	20.9231	21.1443	21.8347	21.3007	1.34832	1.37837	27.5905	24.5256	25.8247	25.9803	1.43105	1.46905	18.2856	19.2935	19.0631	18.8807	1.29843	1.23118	28.819	28.6112	33.6292	30.3531	1.49628	1.56609		21 kDa protein	GO:0004857	enzyme inhibitor activity				AT1G14890.1		Plant invertase/pectin methylesterase inhibitor superfamily protein
	IF25	Potri.010G209800	0	0	0	0	0	-0.859815	0	0	0	0	0	-0.846984	0	0	0	0	0	-0.806791	0	0	0	0	0	-0.756238	PMEI	Pectinesterase inhibitor	GO:0004857	enzyme inhibitor activity				AT5G64620.1	ATC/VIF2,C/VIF2	cell wall / vacuolar inhibitor of fructosidase 2
	IF26	Potri.011G114700	0	0	0	0	0	-0.859815	0	0	0	0	0	-0.846984	0	0	0	0	0	-0.806791	0	0	0	0	0	-0.756238			GO:0004857	enzyme inhibitor activity				AT5G64620.1	ATC/VIF2,C/VIF2	cell wall / vacuolar inhibitor of fructosidase 2
	IF/PMEI27	Potri.012G127400	25.3011	25.5352	24.3983	25.0782	1.41628	1.49119	54.8706	54.1294	56.312	55.104	1.74899	1.98362	31.5604	31.2272	31.2089	31.3322	1.50963	1.56268	21.2019	23.7442	20.5842	21.8434	1.35876	1.35265		21 kDa protein	GO:0004857	enzyme inhibitor activity				AT4G25250.1		Plant invertase/pectin methylesterase inhibitor superfamily protein
	IF/PMEI28	Potri.012G127500	337.535	312.953	331.616	327.368	2.51636	3.31731	328.715	335.359	320.964	328.346	2.51765	3.22763	219.923	228.375	217.39	221.896	2.3481	2.8787	274.106	269.782	269.745	271.211	2.43491	3.0229		21 kDa protein	GO:0004857	enzyme inhibitor activity				AT5G62350.1		Plant invertase/pectin methylesterase inhibitor superfamily protein
	IF29	Potri.013G012800	0	0	0	0	0	-0.859815	0	0	0	0	0	-0.846984	0	0	0.25356	0.08452	0.0352376	-0.751484	0	0	0	0	0	-0.756238			GO:0004857	enzyme inhibitor activity
	IF/PMEI48	Potri.014G044100	5.48864	7.83133	7.08443	6.80147	0.892176	0.621185	5.12982	6.91642	7.0158	6.35401	0.866524	0.555414	7.12934	8.24704	7.64849	7.67496	0.938267	0.665879	3.48192	2.99732	4.12774	3.53566	0.65664	0.262913		Putative invertase inhibitor	GO:0004857	enzyme inhibitor activity				AT5G46940.1		Plant invertase/pectin methylesterase inhibitor superfamily protein
	IF/PMEI30	Potri.014G067500	3.26443	2.63528	2.44956	2.78309	0.577847	0.0994021	5.666	5.78575	5.83215	5.7613	0.83003	0.496352	17.5177	17.0018	17.1017	17.2071	1.26024	1.17124	2.16854	2.81342	3.08833	2.6901	0.567038	0.123844	PMEI9	Pectinesterase inhibitor 9	GO:0004857	enzyme inhibitor activity				AT4G00080.1	UNE11	Plant invertase/pectin methylesterase inhibitor superfamily protein
	IF/PMEI31	Potri.014G119200	0	0	0	0	0	-0.859815	0	0	0.139995	0.046665	0.0198077	-0.814927	0	0.115759	0	0.0385863	0.0164426	-0.780983	0	0	0	0	0	-0.756238	PME26	Putative pectinesterase/pectinesterase inhibitor 26	GO:0004857	enzyme inhibitor activity				AT1G02550.1		Plant invertase/pectin methylesterase inhibitor superfamily protein
	IF/PMEI49	Potri.014G129400	0	0.130666	0.0474074	0.0593578	0.0250427	-0.818245	0	0	0	0	0	-0.846984	0	0	0.123474	0.041158	0.0175166	-0.779298	0	0	0	0	0	-0.756238	PMEI6	Pectinesterase inhibitor 6	GO:0004857	enzyme inhibitor activity				AT3G62820.1		Plant invertase/pectin methylesterase inhibitor superfamily protein
	IF/PMEI32	Potri.015G128100	0	0	0	0	0	-0.859815	0	0	0	0	0	-0.846984	0	0	0	0	0	-0.806791	0	0	0	0	0	-0.756238	PMEI11	Pectinesterase inhibitor 11	GO:0004857	enzyme inhibitor activity				AT5G62360.1		Plant invertase/pectin methylesterase inhibitor superfamily protein
	IF/PMEI33	Potri.015G128200	0.14394	0	0	0.04798	0.020353	-0.82603	0	0	0	0	0	-0.846984	0	0	0	0	0	-0.806791	0	0	0	0	0	-0.756238		21 kDa protein	GO:0004857	enzyme inhibitor activity				AT5G62360.1		Plant invertase/pectin methylesterase inhibitor superfamily protein
	IF/PMEI34	Potri.015G128300	3.3298	2.92901	3.17707	3.14529	0.617555	0.165318	0.992625	1.96551	2.05066	1.6696	0.426446	-0.156816	1.5341	1.03948	0.301795	0.958458	0.291914	-0.348613	0.826063	1.87305	1.34281	1.34731	0.37057	-0.181088		21 kDa protein	GO:0004857	enzyme inhibitor activity				AT5G62360.1		Plant invertase/pectin methylesterase inhibitor superfamily protein
	IF/PMEI35	Potri.015G128400	0	0	0	0	0	-0.859815	0	0	0	0	0	-0.846984	0	0	0	0	0	-0.806791	0	0	0	0	0	-0.756238		21 kDa protein	GO:0004857	enzyme inhibitor activity				AT5G62360.1		Plant invertase/pectin methylesterase inhibitor superfamily protein
	IF/PMEI36	Potri.015G128500	1.88509	2.03604	2.30843	2.07652	0.48806	-0.049643	4.74536	3.29737	2.90577	3.6495	0.667406	0.233158	0.612426	0.677645	0.240209	0.510093	0.179004	-0.525833	0.123926	0	0.247761	0.123896	0.050726	-0.677508		21 kDa protein	GO:0004857	enzyme inhibitor activity				AT4G25250.1		Plant invertase/pectin methylesterase inhibitor superfamily protein
	IF/PMEI37	Potri.015G128700	13.2705	13.6352	12.7365	13.2141	1.15272	1.05368	10.0883	8.54161	11.7799	10.1366	1.04675	0.847099	39.4952	40.5187	39.6094	39.8744	1.61145	1.72248	55.8746	59.6266	56.1532	57.2181	1.76506	1.98325	PMEI11	Pectinesterase inhibitor 11	GO:0004857	enzyme inhibitor activity				AT5G62350.1		Plant invertase/pectin methylesterase inhibitor superfamily protein
	IF/PMEI38	Potri.015G128900	0.735132	0.580768	0.632991	0.64963	0.217387	-0.498957	1.61711	1.74652	0.828366	1.39733	0.379728	-0.232425	0.971143	0.925633	0	0.632259	0.212789	-0.472805	0	0	0	0	0	-0.756238	PMEI10	Pectinesterase inhibitor 10	GO:0004857	enzyme inhibitor activity				AT4G25250.1		Plant invertase/pectin methylesterase inhibitor superfamily protein
	IF/PMEI39	Potri.016G001600	8.31307	9.37719	9.70928	9.13318	1.00575	0.809709	5.92831	5.69898	5.79495	5.80741	0.832982	0.501129	16.2434	15.9553	13.4219	15.2069	1.2097	1.09191	10.6925	11.6707	10.3142	10.8925	1.07527	0.912658	C/VIF2	Cell wall / vacuolar inhibitor of fructosidase 2	GO:0004857	enzyme inhibitor activity				AT5G64620.1	ATC/VIF2,C/VIF2	cell wall / vacuolar inhibitor of fructosidase 2
Acid invertase CWI	CWI1	Potri.016G077400	0	0.0232336	0	0.00774453	0.00335045	-0.854254	0	0	0	0	0	-0.846984	0	0	0	0	0	-0.806791	0	0	0	0	0	-0.756238	INV2	Beta-fructofuranosidase, insoluble isoenzyme 2			path:peu00052,path:peu00500	Galactose metabolism|Starch and sucrose metabolism		AT3G52600.1	AtcwINV2,CWINV2	cell wall invertase 2
	CWI2	Potri.016G077500	0.079757	0.100078	0	0.059945	0.0252833	-0.817845	0.0533145	0.117264	0.0396075	0.070062	0.0294089	-0.799388	0.120096	0.0334336	0.106175	0.0865682	0.036057	-0.750197	0.144334	0.196339	0.107538	0.149404	0.0604726	-0.66238	INV2	Beta-fructofuranosidase, insoluble isoenzyme 2			path:peu00052,path:peu00500	Galactose metabolism|Starch and sucrose metabolism		AT3G52600.1	AtcwINV2,CWINV2	cell wall invertase 2
	CWI3	Potri.006G210600	69.164	72.5802	65.6768	69.1403	1.84597	2.20447	98.8908	107.049	103.492	103.144	2.01763	2.41839	245.714	261.262	248.269	251.748	2.40269	2.96438	191.809	198.754	191.546	194.036	2.29012	2.79818	INV1	Beta-fructofuranosidase, insoluble isoenzyme 1			path:peu00052,path:peu00500	Galactose metabolism|Starch and sucrose metabolism		AT3G52600.1	AtcwINV2,CWINV2	cell wall invertase 2
	CWI4	Potri.006G227500	15.2107	15.1174	16.1449	15.491	1.21725	1.1608	13.2514	13.0074	13.4812	13.2467	1.15371	1.02021	8.68255	8.72536	7.70922	8.37238	0.97185	0.718589	8.43259	8.34911	8.99962	8.59377	0.981989	0.767877	CWINV1	Beta-fructofuranosidase, insoluble isoenzyme CWINV1			path:peu00052,path:peu00500	Galactose metabolism|Starch and sucrose metabolism		AT5G11920.1	AtcwINV6,cwINV6	6-&1-fructan exohydrolase
	CWI5	Potri.006G227400	7.66417	7.73146	7.36917	7.58827	0.933906	0.690455	9.70338	7.51837	7.28949	8.17041	0.962389	0.710563	4.17862	3.8601	4.49015	4.17629	0.714019	0.313907	5.17599	6.15206	4.98167	5.43657	0.808655	0.49885	CWINV1	Beta-fructofuranosidase, insoluble isoenzyme CWINV1						AT3G13790.1	ATBFRUCT1,ATCWINV1	Glycosyl hydrolases family 32 protein
VI	VI1	Potri.003G126300	0	0	0	0	0	-0.859815	0	0	0	0	0	-0.846984	0	0	0	0	0	-0.806791	0	0	0	0	0	-0.756238		Acid beta-fructofuranosidase 2, vacuolar	GO:0004564	beta-fructofuranosidase activity	path:peu00052,path:peu00500	Galactose metabolism|Starch and sucrose metabolism		AT1G12240.1	ATBETAFRUCT4,VAC-INV	Glycosyl hydrolases family 32 protein
	VI2	Potri.003G112600	11.9662	13.6409	11.4291	12.3454	1.12533	1.00822	16.2333	19.3903	19.0617	18.2284	1.28394	1.23097	24.7898	22.5723	21.1094	22.8238	1.37701	1.35452	14.7467	15.9983	15.5052	15.4167	1.21529	1.12997		Acid beta-fructofuranosidase 2, vacuolar	GO:0004564	beta-fructofuranosidase activity	path:peu00052,path:peu00500	Galactose metabolism|Starch and sucrose metabolism		AT1G12240.1	ATBETAFRUCT4,VAC-INV	Glycosyl hydrolases family 32 protein
	VI3	Potri.015G127100	5.42851	5.26402	4.5227	5.07174	0.783313	0.440474	5.60701	5.85683	5.71879	5.72754	0.827857	0.492834	3.91233	3.5832	3.87656	3.7907	0.680399	0.261138	3.21645	2.6027	2.77158	2.86358	0.58699	0.15481	INV*DC4	Beta-fructofuranosidase, soluble isoenzyme I	GO:0004564	beta-fructofuranosidase activity	path:peu00052,path:peu00500	Galactose metabolism|Starch and sucrose metabolism		AT1G62660.1		Glycosyl hydrolases family 32 protein
Cytosolic Neutral/akaline invertase	CI1	Potri.008G101500	8.9808	7.80242	8.12736	8.30353	0.968648	0.748126	12.2948	12.0797	11.9831	12.1192	1.11791	0.962257	11.6765	10.272	9.78243	10.577	1.0636	0.862589	10.5159	11.8709	11.3469	11.2446	1.08794	0.932325	INVC	Alkaline/neutral invertase C, mitochondrial
	CI2	Potri.013G006600	10.9951	11.6903	9.59468	10.76	1.07041	0.917048	16.7099	17.3675	17.4349	17.1708	1.25937	1.19121	27.6272	26.1126	28.5318	27.4239	1.45368	1.47486	37.5159	36.6792	36.7295	36.9749	1.5795	1.69525	INVA	Alkaline/neutral invertase A, mitochondrial
	CI3	Potri.008G024100	5.85788	5.46969	5.69735	5.67497	0.82445	0.508759	8.06728	7.50094	7.88883	7.81902	0.94542	0.683101	6.69945	6.90517	6.62829	6.7443	0.888982	0.588523	8.40255	7.84278	8.00427	8.0832	0.958239	0.731015	INVE	Alkaline/neutral invertase E, chloroplastic
	CI4	Potri.010G236100	6.09043	6.48767	5.77402	6.11737	0.85232	0.555024	7.19226	7.42457	7.12139	7.24607	0.916247	0.635887	5.32402	4.89818	6.39438	5.53886	0.815502	0.473191	4.75271	4.70449	5.10107	4.85276	0.76736	0.434758	INVE	Alkaline/neutral invertase E, chloroplastic
	CI5	Potri.005G010800	4.02312	4.42257	4.18225	4.20931	0.71678	0.33003	4.54514	4.31892	4.39937	4.42114	0.734091	0.341082	3.53712	3.19674	3.65296	3.46227	0.649556	0.212729	3.01551	3.09692	3.47673	3.19639	0.622875	0.210508	INVA	Alkaline/neutral invertase A, mitochondrial
	CI6	Potri.004G186500	9.04648	8.72782	9.32877	9.03436	1.00149	0.802643	7.92712	8.61711	8.32448	8.28957	0.967996	0.719637	7.32991	8.69405	7.35102	7.79166	0.944071	0.674988	7.23266	7.70079	7.11992	7.35112	0.921745	0.674373	INVE	Alkaline/neutral invertase E, chloroplastic
	CI7	Potri.005G239400	0.0579151	0.108888	0.0886173	0.0851401	0.0354858	-0.800909	0.0872201	0.0514989	0.0434022	0.0607071	0.0255955	-0.80556	0.0655917	0.0730687	0	0.0462201	0.0196231	-0.775991	0	0.107691	0.0787462	0.0621457	0.0261841	-0.715599	INVB	Probable alkaline/neutral invertase B
	CI8	Potri.019G082000	9.84353	10.4927	10.1549	10.1637	1.04781	0.879532	12.2265	13.7479	14.77	13.5815	1.1638	1.03653	10.8764	8.89697	10.6705	10.148	1.0472	0.836849	9.79815	11.0356	9.6983	10.1774	1.04834	0.870856	CINV2	Alkaline/neutral invertase CINV2
	CI9	Potri.004G167500	17.4392	16.1404	15.6396	16.4064	1.24071	1.19974	17.5717	17.694	17.9476	17.7378	1.27272	1.2128	10.5763	10.9961	11.5196	11.0307	1.08029	0.888792	10.3072	10.213	10.3759	10.2987	1.05303	0.878135	INVB	Probable alkaline/neutral invertase B
	CI10	Potri.002G173600	0	0.133387	0.0413962	0.0582611	0.0245928	-0.818992	0.0203524	0.0717043	0.04536	0.0458056	0.0194509	-0.815504	0.0460198	0.0513861	0.0545381	0.050648	0.0214572	-0.773113	0	0.100933	0.0826926	0.0612085	0.0258007	-0.716194	CINV1	Cytosolic invertase 1
	CI11	Potri.009G129000	0.093314	0.0439221	0.143232	0.0934894	0.0388146	-0.795384	0.0234992	0.0827261	0.0523563	0.0528605	0.0223708	-0.810778	0.0529826	0.029461	0.156527	0.0796569	0.0332858	-0.754547	0.0642171	0.0291219	0	0.031113	0.0133063	-0.735586	INVB	Probable alkaline/neutral invertase B
	CI12	Potri.013G110800	20.1461	20.0437	19.0412	19.7437	1.31689	1.3262	23.5701	26.7289	24.5408	24.9466	1.41408	1.44159	22.1909	22.3244	20.3017	21.6057	1.35422	1.31874	20.1714	20.3154	21.0836	20.5235	1.33291	1.31253	CINV2	Alkaline/neutral invertase CINV2
	CI13	Potri.014G100500	0	0	0	0	0	-0.859815	0	0	0	0	0	-0.846984	0	0.107072	0	0.0356907	0.0152301	-0.782887	0	0	0	0	0	-0.756238	INVB	Probable alkaline/neutral invertase B
	CI14	Potri.014G188200	0	0	0	0	0	-0.859815	0	0	0	0	0	-0.846984	0	0	0	0	0	-0.806791	0	0	0	0	0	-0.756238	CINV2	Alkaline/neutral invertase CINV2
	CI15	Potri.014G188100	0	0	0	0	0	-0.859815	0	0	0	0	0	-0.846984	0	0	0	0	0	-0.806791	0	0	0	0	0	-0.756238	CINV2	Alkaline/neutral invertase CINV2
	CI16	Potri.017G052800	0	0	0	0	0	-0.859815	0	0	0	0	0	-0.846984	0	0	0	0	0	-0.806791	0	0	0	0	0	-0.756238	INVC	Alkaline/neutral invertase C, mitochondrial
							#NAME?						0.523341						0.514023						0.487245
							#NAME?						0.617888						0.63712						0.644301
		可变剪切
